# Supplementary material for: Great apes selectively retrieve relevant memories to guide action
Source: Sci Rep. 2020 Jul 28;10:12603. doi: 10.1038/s41598-020-69607-6 (PMC7387339; doi:10.1038/s41598-020-69607-6)
Supplement: Supplementary file 2 [file 41598_2020_69607_MOESM2_ESM.txt]

### Bobrowicz, Johansson & Osvath: Great apes selectively retrieve relevant memories to guide action.

### This file contains the R code behind analyses presented in the paper. 

### POWER ESTIMATIONS
### Section: Methods -> Subjects

### Power estimation for repeatedly testing several animals on a binomial task
### (succeed / fail). Question: how many animals and trials per animal are needed
### in order to detect better-than-chance (>50%) performance?

library(lme4)

accuracyMean = .75  # average expected performance, 0 to 1 (.5 = chance)
oddsSD = 1          # inter-individual variation; higher numbers mean less consistent performance across individuals 
nAnimals = 2:10     # simulate for between 2 and 10 animals
nTrials = 1:5      # simulate for 1 to 5 tasks per animal
nSims = 50         # run nSims simulations for each combination of numbers of animals and numbers of trials
alpha = .05         # significance level
minPower = .8       # minimum required power to avoid type II error (ie the prob. of correctly detecting an effect if it is present)

odds = accuracyMean / (1 - accuracyMean)
ex_odds = rgamma(1000, odds^2 / oddsSD ^2, odds / oddsSD^2)
ex_probs = ex_odds / (1 + ex_odds)
hist(ex_probs)  

# Simulations 
df = expand.grid(nAnimals = nAnimals,
                 nTrials = nTrials,
                 power_glmm = NA,
                 power_binom = NA)
for (i in 1:nrow(df)) {
  signif_per_simulation_glmm = rep(1, nSims)
  signif_per_simulation_binom = rep(1, nSims)
  for (s in 1:nSims) {
    # create a fake dataset
    odds_per_animal = rgamma(n = df$nAnimals[i],
                             odds^2 / oddsSD ^2, 
                             odds / oddsSD^2)
    accuracy_per_animal = odds_per_animal / (1 + odds_per_animal)
    data = expand.grid(animal = 1:df$nAnimals[i],
                       trial = 1:df$nTrials[i])
    data$animal = as.factor(data$animal)
    data$accuracy_per_animal = accuracy_per_animal[data$animal]
    data$correct = rbinom(n = nrow(data),
                          size = 1,
                          prob = data$accuracy_per_animal)
    
    if (var(data$correct) > 0) {
      mod = glmer(correct ~ 1 + (1|animal), data, 'binomial')
      signif_per_simulation_glmm[s] = summary(mod)$coef[1, 4]
    }
    bt = binom.test(x = sum(data$correct), n = nrow(data))
    signif_per_simulation_binom[s] = bt$p.value
  }
  df$power_glmm[i] = mean(signif_per_simulation_glmm < alpha) * 100
  df$power_binom[i] = mean(signif_per_simulation_binom < alpha) * 100
  print(paste('Done with iteration', i, 'of', nrow(df)))
}
plot(aggregate(power_glmm ~ nAnimals, df, mean), type = 'b') 
plot(aggregate(power_binom ~ nAnimals, df, mean), type = 'b')

# Show the smallest sample that satisfies minPower
df_ordered = df[order(df$nAnimals, df$nTrials), ]
df_ordered = df_ordered[df_ordered$power_glmm > minPower, ]
View(df_ordered)

# 3D plot both nAnimals and nTrials simultaneously
library(reshape2)
library (plot3D)

d = as.matrix(dcast(df, nAnimals ~ nTrials, value.var="power_glmm"))
rownames(d) = d[, 1] # nAnimals in rows
d = d[, -1]
plot3D::persp3D(as.numeric(rownames(d)), as.numeric(colnames(d)), d, theta=-45, phi=40, zlab='GLMM power, %', xlab='nAnimals', ylab='nTrials', colkey=F, ticktype='detailed', cex.axis=0.75, mar=c(5,0,0,0))

d1 = as.matrix(dcast(df, nAnimals ~ nTrials, value.var="power_binom"))
rownames(d1) = d1[, 1] # nAnimals in rows
d1 = d1[, -1]
plot3D::persp3D(as.numeric(rownames(d1)), as.numeric(colnames(d1)), d1, theta=-45, phi=40, zlab='Binom power, %', xlab='nAnimals', ylab='nTrials', colkey=F, ticktype='detailed', cex.axis=0.75, mar=c(5,0,0,0))

### INTER-OBSERVER AGREEMENT
### Section: Methods -> Coding

apes_A_start <- c(28.66,75.445,148.090,209.405,274.87,275.76,56.56, 57.51, 58.245, 59.495,
                   61.37,63.315,67.295,70.12,71.335,72.775,86.49,92.01,96.66,100.64,200.495,
                   203.115,207.195,76.047,83.477,41.543,42.921,43.801,206.366,209.076,271.352,
                   271.892,285.344,286.894,296.709,297.839,301.074,302.404, 125.944,229.844,
                   235.664,36.23,37.98,41.545,43.525,44.31,48.005,48.77,50.96,53.64,58.75,
                   64.47,71.05,76.675,79.995,81.505,86.725,88.69,90.575,182.942,186.307,
                   188.437,190.961,193.797,196.327,197.372,206.923,208.323,212.433,222.318,
                   224.653,225.423,227.303,232.147)

apes_A_end <- c(29.31,86.175,148.54,211.155,275.32,276.2,57.15,58.04,58.855,60.455,61.98,
                 65.035,69.81,71.83,72.235,73.815,90.45,92.85,97.09,106.85,202.125,204.065,
                 211.255,79.387,89.472,42.903,43.461,47.951,208.356,210.346,271.882,277.202,
                 286.874,294.249,297.019,300.009,302.064,307.029,129.904,235.624,240.834,
                 37.94,39.95,42.805,47.170,47.93,48.535,50.85,51.7,56.440,64.00,70.365,75.565,
                 79.235,80.695,83.565,87.535,90.26,95.575,185.772,188.227,190.577,193.507,
                 195.957,196.217,199.302,207.663,210.163,220.368,224.148,225.423,226.923,
                 230.713,234.657)

apes_B_start <- c(28.922,85.94,148.238,210.997,275.066,275.861, 55.865,56.645,57.765,
                   59.435,61.360,63.760,67.330,70.195,71.495,72.73, 86.64,92.13,95.655,
                   100.61,200.535,202.915,207.29,79.34,79.38,41.525,44.020,45.310,206.355,
                   209.595,271.765,274.985,285.220,287.04,296.675,297.81,301.06,302.675,
                   126.335,230.025,235.55,36.385,38.030,41.695,43.885,44.375,47.975,48.475,
                   50.620,53.585,58.875,63.825,69.665,70.98,76.705,79.965,81.770,86.725,
                   88.020,90.47,183.105,186.345,188.655,194.03,196.27,197.645,206.965,
                   208.385,212.69,223.23,224.805,226.355,227.385,232.315)

apes_B_end <- c(29.752,87.02,148.918,211.637,275.516,276.251, 56.205,56.805, 58.385, 
                 60.505,62.020,64.84,69.48,70.775,72.225,73.74,90.2,92.94,97.125,106.39,
                 202.135,204.085,211.17,79.38,98.355,42.695,45.300,48.56,208.295,210.255,
                 274.985,277.015,287.04,294.23,297.045,299.95,301.83,307.035, 129.895,
                 235.555,240.43,38.035,39.8,42.795,47.035,47.955,48.475,50.605,52.170,
                 57.805,63.815,68.265,70.215,75.45,79.205,80.395,83.84,87.535,90.24,
                 95.82,185.765,188.645,194.045,195.87,196.88,199.185, 207.645,210.135,
                 220.51,224.02,225.205,226.835,240.645,234.895)

apes_start <- data.frame(apes_A_start,apes_B_start)
apes_end <- data.frame(apes_A_end,apes_B_end)

apes_combined <- data.frame(apes_A_start,apes_A_end,apes_B_start,apes_B_end)

library("psy")
icc(apes_combined)


### THE EFFECT OF CONDITION ON THE SCORE IN THE TEST
### Results -> "Functional overlap promoted success" 
### Results -> "Perceptual overlap did not hinder success"

rm(list=ls())
options(max.print=1000000) 
apes <- read.csv("/Users/XXX/Dataset_with_scores.csv", header=TRUE, dec=".", sep=";", row.names=NULL)
apes
str(apes)
apes$condition<-factor(apes$condition)
levels(apes$condition)<-c("control","no-conflict","conflict")
#1 = control
#2 = no-conflict
#3 = conflict
#T_score = the score in the test

library(brms)
model_condtask<-brm(T_score~condition + task + (1|name), data = apes, family = 'bernoulli',control = list(adapt_delta = 0.9999,max_treedepth =15))
summary(model_condtask) ### fails to converge

model_cond<-brm(T_score~condition + (1|name), data = apes, family = 'bernoulli',control = list(adapt_delta = 0.9999,max_treedepth =13))
summary(model_cond)
mcmc_plot(model_cond,type="trace")
mcmc_plot(model_cond,type="acf_bar")
fit1 = as.data.frame(fitted(model_cond, newdata = data.frame(condition = levels(apes$condition)), re_formula = NA, summary = FALSE))
head(fit1)

noconflict_vs_control = fit1$V2-fit1$V1
quantile(noconflict_vs_control, probs = c(.5, .025, .975))
conflict_vs_control = fit1$V3-fit1$V1
quantile(conflict_vs_control, probs = c(.5, .025, .975))
conflict_vs_noconflict = fit1$V3-fit1$V2
quantile(conflict_vs_noconflict, probs = c(.5, .025, .975))

# FIGURE 3
library(ggplot2)
graph<-ggplot(apes,aes(x=condition, y=T_score))+geom_dotplot(binaxis = 'y', stackdir = 'center', binwidth=1/40)+scale_y_continuous(name="Score in the test", breaks=c(0,0.25,0.5,0.75,1),labels=c(0,0.25,0.5,0.75,1),limits=c(0,1.1))+scale_x_discrete(name="Condition", labels=c("control","no conflict","conflict"))
df1<-data.frame(a=c(1,1:3,3),b=c(1.11,1.13,1.13,1.13,1.11))
df2<-data.frame(a=c(1,1,2,2),b=c(1.02,1.05,1.05,1.02))
graph+theme(text = element_text(size=17,colour="black"))


### THE ANALYSES OF INTERACTION TIMES
### Results -> Functional overlap promoted focusing on the relevant aspects of the problem
### Results -> Perceptual overlap hindered focusing on the relevant aspects of the problem 

# ALL INTERACTIONS EXECUTED THROUGHOUT THE TEST

rm(list=ls())
options(max.print=1000000) 
apes <- read.csv("/Users/XXX/Dataset_with_all_subjects_final.csv", header=TRUE, dec=",", sep=";", row.names=NULL)
apes
str(apes)

apes <- subset(apes, apes$name!="Manda")

setwd(dirname(rstudioapi::getActiveDocumentContext()$path))

library(brms)
library(ggplot2)
library(soundgen) 
library(reshape2)  

#Sum to 1 without rounding error
apes$F_rel + apes$F_irrel + apes$NF_rel + apes$NF_irrel  

#Make all proportions non-zero (prerequisite for Dirichlet)
for (v in c('F_rel', 'F_irrel', 'NF_rel', 'NF_irrel')) {
  apes[apes[, v] > 0, v] = apes[apes[, v] > 0, v] - 1e-6
  apes[apes[, v] <= 0, v] = 1e-6
}

#Ensure that they add up to exactly 1 (prerequisite for Dirichlet)
apes$F_rel = 1 - (apes$F_irrel + apes$NF_rel + apes$NF_irrel)
apes$prop = as.matrix(apes[c('F_rel', 'F_irrel', 'NF_rel', 'NF_irrel')])
which(apes$prop <= 0)  
#Should return integer(0)

# Model
mod = brm(prop ~ condition + (condition | name), data = apes, family = 'dirichlet', iter = 10000, warmup = 1000, chains = 4, cores = 4, control = list(adapt_delta = 0.999,max_treedepth =12))  # ~1-1.5 min
summary(mod)
conditional_effects(mod, categorical = TRUE)

# FIGURE 4
actions = c('F_rel', 'F_irrel', 'NF_rel', 'NF_irrel')
newdata = data.frame(condition = levels(apes$condition))
fit1 = fitted(mod, newdata = newdata, re_formula = NA, robust = TRUE)
pl = expand.grid(condition = newdata$condition,
                 action = actions)
for (a in 1:length(actions)) {
  idx = which(pl$action == actions[a])
  pl[idx, c('fit', 'lwr', 'upr')] = fit1[, c(1, 3, 4), a] * 100  # to %
}
for (i in 1:nrow(pl)) {
  pl$Condition[i] = switch(as.character(pl$condition[i]),
                           'conflict' = 'Conflict',    
                           'noconflict' = 'No conflict',   
                           'control' = 'Control')        
  pl$Action[i] = switch(as.character(pl$action[i]),
                        'F_rel' = 'Right tool, relevant components',     
                        'F_irrel' = 'Right tool, irrelevant components',  
                        'NF_rel' = 'Wrong tool, relevant components',      
                        'NF_irrel' = 'Wrong tool, irrelevant components')   
}
pl$Condition = factor(pl$Condition, levels = c('Control', 'No conflict', 'Conflict'))  
pl$Action = factor(pl$Action, levels = c('Right tool, relevant components', 'Right tool, irrelevant components', 'Wrong tool, relevant components', 'Wrong tool, irrelevant components'))
ggplot(pl, aes(x = Condition, y = fit, ymin = lwr, ymax = upr, color = Action, shape = Action)) +
  geom_errorbar(width = 0, position = position_dodge(.5)) +
  geom_point(size = 2, position = position_dodge(.5)) +
  xlab('Condition') + ylab('Proportion of time, %') +
  theme_bw()
ggsave('myPlot.jpg', width = 15, height = 10, units = 'cm', dpi = 600)

#Check if overlaps with the observed data
apes_long = reshape2::melt(apes[, c('condition', 'F_rel', 'F_irrel', 'NF_rel', 'NF_irrel')])
ggplot(apes_long, aes(x = condition, y = value, color = variable, shape = variable)) +
  geom_boxplot()

## Single contrasts: differences in proportions of time spent doing action X in a particular condition
fit2 = fitted(mod, newdata = newdata, re_formula = NA, summary = FALSE) * 100  # to %
dimnames(fit2)[[2]] = newdata$condition
idx_action = list(list(1, 4), list(1, 4), list(1, 4), 
                  list(1, c(2, 3, 4)), list(1, c(2, 3, 4)), list(1, c(2, 3, 4)))  
singles = expand.grid(condition = newdata$condition,
                      actions = c('FRel_vs_NFIrrel', 'FRel_vs_all'))
for (i in 1:nrow(singles)) {
  d = apply(as.matrix(fit2[, singles$condition[i], idx_action[[c]][[1]]]), 1, mean) - 
    apply(as.matrix(fit2[, singles$condition[i], idx_action[[c]][[2]]]), 1, mean)  
  singles[i, c('fit', 'lwr', 'upr')] = quantile(d, probs = c(.5, .025, .975))
}
for (i in 1:nrow(singles)) {
  singles$effect[i] = soundgen:::reportCI(singles[i, c('fit', 'lwr', 'upr')], digits = 1)
}
singles[, c('condition', 'actions', 'effect')]  

## Double contrasts: are these contrasts in %time spent doing different actions the same across conditions?
doubles = expand.grid(conditions = c('conflict_vs_control', 'noconflict_vs_control', 'conflict_vs_noconflict'),
                      actions = c('FRel_vs_NFIrrel', 'FRel_vs_all'))
idx_cond = rep(list(list(1, 2),  
                    list(3, 2),
                    list(3, 1)), 2)
idx_action = list(list(1, 4), list(1, 4), list(1, 4), 
                  list(1, c(2, 3, 4)), list(1, c(2, 3, 4)), list(1, c(2, 3, 4)))  
for (c in 1:nrow(doubles)) {
  d1 = apply(as.matrix(fit2[, idx_cond[[c]][[1]], idx_action[[c]][[1]]]), 1, mean) - 
    apply(as.matrix(fit2[, idx_cond[[c]][[1]], idx_action[[c]][[2]]]), 1, mean)  
  d2 = apply(as.matrix(fit2[, idx_cond[[c]][[2]], idx_action[[c]][[1]]]), 1, mean) - 
    apply(as.matrix(fit2[, idx_cond[[c]][[2]], idx_action[[c]][[2]]]), 1, mean)  
  doubles[c, c('fit', 'lwr', 'upr')] = quantile(d1 - d2, probs = c(.5, .025, .975))
}
for (i in 1:nrow(doubles)) {
  doubles$effect[i] = soundgen:::reportCI(doubles[i, c('fit', 'lwr', 'upr')], digits = 1)
}
doubles[, c('conditions', 'actions', 'effect')]  

# ALL INTERACTIONS EXECUTED IN THE 1ST HALF OF THE TEST

rm(list=ls())
options(max.print=1000000) 
apes <- read.csv("/Users/XXX/Dataset_with_all_subjects_final.csv", header=TRUE, dec=",", sep=";", row.names=NULL)
apes
str(apes)

apes <- subset(apes, apes$name!="Manda")

setwd(dirname(rstudioapi::getActiveDocumentContext()$path))

library(brms)
library(ggplot2)
library(soundgen)  
library(reshape2)  

apes$F_rel_1 + apes$F_irrel_1 + apes$NF_rel_1 + apes$NF_irrel_1 

for (v in c('F_rel_1', 'F_irrel_1', 'NF_rel_1', 'NF_irrel_1')) {
  apes[apes[, v] > 0, v] = apes[apes[, v] > 0, v] - 1e-6
  apes[apes[, v] <= 0, v] = 1e-6
}

apes$F_rel_1 = 1 - (apes$F_irrel_1 + apes$NF_rel_1 + apes$NF_irrel_1)
apes$prop1sthalf = as.matrix(apes[c('F_rel_1', 'F_irrel_1', 'NF_rel_1', 'NF_irrel_1')])
which(apes$prop1sthalf <= 0)

# Model
mod_1sthalf = brm(prop1sthalf ~ condition + (condition | name), data = apes, family = 'dirichlet', iter = 10000, warmup = 1000, chains = 4, cores = 4, control = list(adapt_delta = 0.999,max_treedepth =12))  # ~1-1.5 min
summary(mod_1sthalf)
conditional_effects(mod_1sthalf, categorical = TRUE)


# Plot fitted values 
actions = c('F_rel_1', 'F_irrel_1', 'NF_rel_1', 'NF_irrel_1')
newdata = data.frame(condition = levels(apes$condition))
fit1 = fitted(mod_1sthalf, newdata = newdata, re_formula = NA, robust = TRUE)
pl = expand.grid(condition = newdata$condition,
                 action = actions)
for (a in 1:length(actions)) {
  idx = which(pl$action == actions[a])
  pl[idx, c('fit', 'lwr', 'upr')] = fit1[, c(1, 3, 4), a] * 100  # to %
}
for (i in 1:nrow(pl)) {
  pl$Condition[i] = switch(as.character(pl$condition[i]),
                           'conflict' = 'Conflict',   
                           'noconflict' = 'No conflict',  
                           'control' = 'Control')        
  pl$Action[i] = switch(as.character(pl$action[i]),
                        'F_rel_1' = 'Right tool, relevant components',     
                        'F_irrel_1' = 'Right tool, irrelevant components', 
                        'NF_rel_1' = 'Wrong tool, relevant components',      
                        'NF_irrel_1' = 'Wrong tool, irrelevant components') 
}
pl$Condition = factor(pl$Condition, levels = c('Control', 'No conflict', 'Conflict'))  
pl$Action = factor(pl$Action, levels = c('Right tool, relevant components', 'Right tool, irrelevant components', 'Wrong tool, relevant components', 'Wrong tool, irrelevant components'))
ggplot(pl, aes(x = Condition, y = fit, ymin = lwr, ymax = upr, color = Action, shape = Action)) +
  geom_errorbar(width = 0, position = position_dodge(.5)) +
  geom_point(size = 2, position = position_dodge(.5)) +
  xlab('Condition') + ylab('Proportion of time, %') +
  theme_bw()

#Check if overlaps with the observed data
apes_long = reshape2::melt(apes[, c('condition', 'F_rel_1', 'F_irrel_1', 'NF_rel_1', 'NF_irrel_1')])
ggplot(apes_long, aes(x = condition, y = value, color = variable, shape = variable)) +
  geom_boxplot()  

## Single contrasts: differences in proportions of time spent doing action X in a particular condition
fit2 = fitted(mod_1sthalf, newdata = newdata, re_formula = NA, summary = FALSE) * 100  # to %
dimnames(fit2)[[2]] = newdata$condition
idx_action = list(list(1, 4), list(1, 4), list(1, 4), 
                  list(1, c(2, 3, 4)), list(1, c(2, 3, 4)), list(1, c(2, 3, 4)))  
singles = expand.grid(condition = newdata$condition,
                      actions = c('FRel_1_vs_NFIrrel_1', 'FRel_1_vs_all'))
for (i in 1:nrow(singles)) {
  d = apply(as.matrix(fit2[, singles$condition[i], idx_action[[c]][[1]]]), 1, mean) - 
    apply(as.matrix(fit2[, singles$condition[i], idx_action[[c]][[2]]]), 1, mean)  
  singles[i, c('fit', 'lwr', 'upr')] = quantile(d, probs = c(.5, .025, .975))
}
for (i in 1:nrow(singles)) {
  singles$effect[i] = soundgen:::reportCI(singles[i, c('fit', 'lwr', 'upr')], digits = 1)
}
singles[, c('condition', 'actions', 'effect')]  

## Double contrasts: are these contrasts in %time spent doing different actions the same across conditions?
doubles = expand.grid(conditions = c('conflict_vs_control', 'noconflict_vs_control', 'conflict_vs_noconflict'),
                      actions = c('FRel_1_vs_NFIrrel_1', 'FRel_1_vs_all'))
idx_cond = rep(list(list(1, 2),  
                    list(3, 2),
                    list(3, 1)), 2)
idx_action = list(list(1, 4), list(1, 4), list(1, 4), 
                  list(1, c(2, 3, 4)), list(1, c(2, 3, 4)), list(1, c(2, 3, 4)))  
for (c in 1:nrow(doubles)) {
  d1 = apply(as.matrix(fit2[, idx_cond[[c]][[1]], idx_action[[c]][[1]]]), 1, mean) - 
    apply(as.matrix(fit2[, idx_cond[[c]][[1]], idx_action[[c]][[2]]]), 1, mean)  
  d2 = apply(as.matrix(fit2[, idx_cond[[c]][[2]], idx_action[[c]][[1]]]), 1, mean) - 
    apply(as.matrix(fit2[, idx_cond[[c]][[2]], idx_action[[c]][[2]]]), 1, mean)  
  doubles[c, c('fit', 'lwr', 'upr')] = quantile(d1 - d2, probs = c(.5, .025, .975))
}
for (i in 1:nrow(doubles)) {
  doubles$effect[i] = soundgen:::reportCI(doubles[i, c('fit', 'lwr', 'upr')], digits = 1)
}
doubles[, c('conditions', 'actions', 'effect')]  


# ALL INTERACTIONS EXECUTED IN THE 2ND HALF OF THE TEST

rm(list=ls())
options(max.print=1000000) 
apes <- read.csv("/Users/XXX/Dataset_with_all_subjects_final.csv", header=TRUE, dec=",", sep=";", row.names=NULL)
apes
str(apes)

apes <- subset(apes, apes$name!="Manda")

setwd(dirname(rstudioapi::getActiveDocumentContext()$path))

library(brms)
library(ggplot2)
library(soundgen)  
library(reshape2)  

apes$F_rel_2 + apes$F_irrel_2 + apes$NF_rel_2 + apes$NF_irrel_2  

for (v in c('F_rel_2', 'F_irrel_2', 'NF_rel_2', 'NF_irrel_2')) {
  apes[apes[, v] > 0, v] = apes[apes[, v] > 0, v] - 1e-6
  apes[apes[, v] <= 0, v] = 1e-6
}

apes$F_rel_2 = 1 - (apes$F_irrel_2 + apes$NF_rel_2 + apes$NF_irrel_2)
apes$prop2 = as.matrix(apes[c('F_rel_2', 'F_irrel_2', 'NF_rel_2', 'NF_irrel_2')])
which(apes$prop2 <= 0)  

# Model
mod_2ndhalf = brm(prop2 ~ condition + (condition | name), data = apes, family = 'dirichlet', iter = 10000, warmup = 1000, chains = 4, cores = 4, control = list(adapt_delta = 0.999,max_treedepth =12))  # ~1-1.5 min
summary(mod_2ndhalf)
conditional_effects(mod_2ndhalf, categorical = TRUE)

# Plot fitted values 
actions = c('F_rel_2', 'F_irrel_2', 'NF_rel_2', 'NF_irrel_2')
newdata = data.frame(condition = levels(apes$condition))
fit1 = fitted(mod_2ndhalf, newdata = newdata, re_formula = NA, robust = TRUE)
pl = expand.grid(condition = newdata$condition,
                 action = actions)
for (a in 1:length(actions)) {
  idx = which(pl$action == actions[a])
  pl[idx, c('fit', 'lwr', 'upr')] = fit1[, c(1, 3, 4), a] * 100  # to %
}
for (i in 1:nrow(pl)) {
  pl$Condition[i] = switch(as.character(pl$condition[i]),
                           'conflict' = 'Conflict',   
                           'noconflict' = 'No conflict',  
                           'control' = 'Control')        
  pl$Action[i] = switch(as.character(pl$action[i]),
                        'F_rel_2' = 'Right tool, relevant components',     
                        'F_irrel_2' = 'Right tool, irrelevant components', 
                        'NF_rel_2' = 'Wrong tool, relevant components',      
                        'NF_irrel_2' = 'Wrong tool, irrelevant components') 
}
pl$Condition = factor(pl$Condition, levels = c('Control', 'No conflict', 'Conflict'))  
pl$Action = factor(pl$Action, levels = c('Right tool, relevant components', 'Right tool, irrelevant components', 'Wrong tool, relevant components', 'Wrong tool, irrelevant components'))
ggplot(pl, aes(x = Condition, y = fit, ymin = lwr, ymax = upr, color = Action, shape = Action)) +
  geom_errorbar(width = 0, position = position_dodge(.5)) +
  geom_point(size = 2, position = position_dodge(.5)) +
  xlab('Condition') + ylab('Proportion of time, %') +
  theme_bw()

#Check if overlaps with the observed data
apes_long = reshape2::melt(apes[, c('condition', 'F_rel_2', 'F_irrel_2', 'NF_rel_2', 'NF_irrel_2')])
ggplot(apes_long, aes(x = condition, y = value, color = variable, shape = variable)) +
  geom_boxplot()  

## Single contrasts: differences in proportions of time spent doing action X in a particular condition
fit2 = fitted(mod_2ndhalf, newdata = newdata, re_formula = NA, summary = FALSE) * 100  # to %
dimnames(fit2)[[2]] = newdata$condition
idx_action = list(list(1, 4), list(1, 4), list(1, 4), 
                  list(1, c(2, 3, 4)), list(1, c(2, 3, 4)), list(1, c(2, 3, 4))) 
singles = expand.grid(condition = newdata$condition,
                      actions = c('FRel_2_vs_NFIrrel_2', 'FRel_2_vs_all'))
for (i in 1:nrow(singles)) {
  d = apply(as.matrix(fit2[, singles$condition[i], idx_action[[c]][[1]]]), 1, mean) - 
    apply(as.matrix(fit2[, singles$condition[i], idx_action[[c]][[2]]]), 1, mean)  
  singles[i, c('fit', 'lwr', 'upr')] = quantile(d, probs = c(.5, .025, .975))
}
for (i in 1:nrow(singles)) {
  singles$effect[i] = soundgen:::reportCI(singles[i, c('fit', 'lwr', 'upr')], digits = 1)
}
singles[, c('condition', 'actions', 'effect')]  

## Double contrasts: are these contrasts in %time spent doing different actions the same across conditions?
doubles = expand.grid(conditions = c('conflict_vs_control', 'noconflict_vs_control', 'conflict_vs_noconflict'),
                      actions = c('FRel_2_vs_NFIrrel_2', 'FRel_2_vs_all'))
idx_cond = rep(list(list(1, 2),  
                    list(3, 2),
                    list(3, 1)), 2)
idx_action = list(list(1, 4), list(1, 4), list(1, 4), 
                  list(1, c(2, 3, 4)), list(1, c(2, 3, 4)), list(1, c(2, 3, 4)))  # check dimnames(fit2)[3]
for (c in 1:nrow(doubles)) {
  d1 = apply(as.matrix(fit2[, idx_cond[[c]][[1]], idx_action[[c]][[1]]]), 1, mean) - 
    apply(as.matrix(fit2[, idx_cond[[c]][[1]], idx_action[[c]][[2]]]), 1, mean)  
  d2 = apply(as.matrix(fit2[, idx_cond[[c]][[2]], idx_action[[c]][[1]]]), 1, mean) - 
    apply(as.matrix(fit2[, idx_cond[[c]][[2]], idx_action[[c]][[2]]]), 1, mean)  
  doubles[c, c('fit', 'lwr', 'upr')] = quantile(d1 - d2, probs = c(.5, .025, .975))
}
for (i in 1:nrow(doubles)) {
  doubles$effect[i] = soundgen:::reportCI(doubles[i, c('fit', 'lwr', 'upr')], digits = 1)
}
doubles[, c('conditions', 'actions', 'effect')] 


# ALL INTERACTIONS EXECUTED IN THE 1ST QUARTILE OF THE TEST

rm(list=ls())
options(max.print=1000000) 
apes <- read.csv("/Users/XXX/Dataset_with_all_subjects_final.csv", header=TRUE, dec=",", sep=";", row.names=NULL)
apes
str(apes)

apes <- subset(apes, apes$name!="Manda")

setwd(dirname(rstudioapi::getActiveDocumentContext()$path))

library(brms)
library(ggplot2)
library(soundgen)  
library(reshape2)  

#####A model with all interactions in the 1st quartile

apes$F_rel_1st + apes$F_irrel_1st + apes$NF_rel_1st + apes$NF_irrel_1st  

for (v in c('F_rel_1st', 'F_irrel_1st', 'NF_rel_1st', 'NF_irrel_1st')) {
  apes[apes[, v] > 0, v] = apes[apes[, v] > 0, v] - 1e-6
  apes[apes[, v] <= 0, v] = 1e-6
}

apes$F_rel_1st = 1 - (apes$F_irrel_1st + apes$NF_rel_1st + apes$NF_irrel_1st)
apes$prop1st = as.matrix(apes[c('F_rel_1st', 'F_irrel_1st', 'NF_rel_1st', 'NF_irrel_1st')])
which(apes$prop1st <= 0)  # shouldn't be any

# Model
mod1st = brm(prop1st ~ condition + (condition | name), data = apes, family = 'dirichlet', iter = 10000, warmup = 1000, chains = 4, cores = 4, control = list(adapt_delta = 0.999,max_treedepth =12))  # ~1-1.5 min
summary(mod1st)
conditional_effects(mod1st, categorical = TRUE)

# FIGURE 5a
actions = c('F_rel_1st', 'F_irrel_1st', 'NF_rel_1st', 'NF_irrel_1st')
newdata = data.frame(condition = levels(apes$condition))
fit1 = fitted(mod1st, newdata = newdata, re_formula = NA, robust = TRUE)
pl = expand.grid(condition = newdata$condition,
                 action = actions)
for (a in 1:length(actions)) {
  idx = which(pl$action == actions[a])
  pl[idx, c('fit', 'lwr', 'upr')] = fit1[, c(1, 3, 4), a] * 100  # to %
}
for (i in 1:nrow(pl)) {
  pl$Condition[i] = switch(as.character(pl$condition[i]),
                           'conflict' = 'Conflict',    
                           'noconflict' = 'No conflict',   
                           'control' = 'Control')         
  pl$Action[i] = switch(as.character(pl$action[i]),
                        'F_rel_1st' = 'Right tool, relevant components',     
                        'F_irrel_1st' = 'Right tool, irrelevant components',  
                        'NF_rel_1st' = 'Wrong tool, relevant components',      
                        'NF_irrel_1st' = 'Wrong tool, irrelevant components')   
}
pl$Condition = factor(pl$Condition, levels = c('Control', 'No conflict', 'Conflict'))  
pl$Action = factor(pl$Action, levels = c('Right tool, relevant components', 'Right tool, irrelevant components', 'Wrong tool, relevant components', 'Wrong tool, irrelevant components'))
ggplot(pl, aes(x = Condition, y = fit, ymin = lwr, ymax = upr, color = Action, shape = Action)) +
  geom_errorbar(width = 0, position = position_dodge(.5)) +
  geom_point(size = 2, position = position_dodge(.5)) +
  xlab('Condition') + ylab('Proportion of time, %') +
  theme_bw()

#Check if overlaps with the observed data
apes_long = reshape2::melt(apes[, c('condition', 'F_rel_1st', 'F_irrel_1st', 'NF_rel_1st', 'NF_irrel_1st')])
ggplot(apes_long, aes(x = condition, y = value, color = variable, shape = variable)) +
  geom_boxplot()  


## Single contrasts: differences in proportions of time spent doing action X in a particular condition
fit2 = fitted(mod1st, newdata = newdata, re_formula = NA, summary = FALSE) * 100  # to %
dimnames(fit2)[[2]] = newdata$condition
idx_action = list(list(1, 4), list(1, 4), list(1, 4), 
                  list(1, c(2, 3, 4)), list(1, c(2, 3, 4)), list(1, c(2, 3, 4)))  
singles = expand.grid(condition = newdata$condition,
                      actions = c('FRel_1st_vs_NFIrrel_1st', 'FRel_1st_vs_all'))
for (i in 1:nrow(singles)) {
  d = apply(as.matrix(fit2[, singles$condition[i], idx_action[[c]][[1]]]), 1, mean) - 
    apply(as.matrix(fit2[, singles$condition[i], idx_action[[c]][[2]]]), 1, mean)  
  singles[i, c('fit', 'lwr', 'upr')] = quantile(d, probs = c(.5, .025, .975))
}
for (i in 1:nrow(singles)) {
  singles$effect[i] = soundgen:::reportCI(singles[i, c('fit', 'lwr', 'upr')], digits = 1)
}
singles[, c('condition', 'actions', 'effect')]  

## Double contrasts: are these contrasts in %time spent doing different actions the same across conditions?
doubles = expand.grid(conditions = c('conflict_vs_control', 'noconflict_vs_control', 'conflict_vs_noconflict'),
                      actions = c('FRel_1_st_vs_NFIrrel_1st', 'FRel_1_vs_all_1st'))
idx_cond = rep(list(list(1, 2),  
                    list(3, 2),
                    list(3, 1)), 2)
idx_action = list(list(1, 4), list(1, 4), list(1, 4), 
                  list(1, c(2, 3, 4)), list(1, c(2, 3, 4)), list(1, c(2, 3, 4)))  
for (c in 1:nrow(doubles)) {
  d1 = apply(as.matrix(fit2[, idx_cond[[c]][[1]], idx_action[[c]][[1]]]), 1, mean) - 
    apply(as.matrix(fit2[, idx_cond[[c]][[1]], idx_action[[c]][[2]]]), 1, mean)  
  d2 = apply(as.matrix(fit2[, idx_cond[[c]][[2]], idx_action[[c]][[1]]]), 1, mean) - 
    apply(as.matrix(fit2[, idx_cond[[c]][[2]], idx_action[[c]][[2]]]), 1, mean)  
  doubles[c, c('fit', 'lwr', 'upr')] = quantile(d1 - d2, probs = c(.5, .025, .975))
}
for (i in 1:nrow(doubles)) {
  doubles$effect[i] = soundgen:::reportCI(doubles[i, c('fit', 'lwr', 'upr')], digits = 1)
}
doubles[, c('conditions', 'actions', 'effect')]  


# ALL INTERACTIONS EXECUTED IN THE 2ND QUARTILE OF THE TEST

rm(list=ls())
options(max.print=1000000) 
apes <- read.csv("/Users/XXX/Dataset_with_all_subjects_final.csv", header=TRUE, dec=",", sep=";", row.names=NULL)
apes
str(apes)

apes <- subset(apes, apes$name!="Manda")

setwd(dirname(rstudioapi::getActiveDocumentContext()$path))

library(brms)
library(ggplot2)
library(soundgen) 
library(reshape2)  


#####A model with all interactions in the 2nd quartile

apes$F_rel_2nd + apes$F_irrel_2nd + apes$NF_rel_2nd + apes$NF_irrel_2nd  

for (v in c('F_rel_2nd', 'F_irrel_2nd', 'NF_rel_2nd', 'NF_irrel_2nd')) {
  apes[apes[, v] > 0, v] = apes[apes[, v] > 0, v] - 1e-6
  apes[apes[, v] <= 0, v] = 1e-6
}

apes$F_rel_2nd = 1 - (apes$F_irrel_2nd + apes$NF_rel_2nd + apes$NF_irrel_2nd)
apes$prop2nd = as.matrix(apes[c('F_rel_2nd', 'F_irrel_2nd', 'NF_rel_2nd', 'NF_irrel_2nd')])
which(apes$prop2nd <= 0) 

# Model
mod2nd = brm(prop2nd ~ condition + (condition | name), data = apes, family = 'dirichlet', iter = 10000, warmup = 1000, chains = 4, cores = 4, control = list(adapt_delta = 0.999,max_treedepth =12))  # ~1-1.5 min
summary(mod2nd)
conditional_effects(mod2nd, categorical = TRUE)

#FIGURE 5b
actions = c('F_rel_2nd', 'F_irrel_2nd', 'NF_rel_2nd', 'NF_irrel_2nd')
newdata = data.frame(condition = levels(apes$condition))
fit1 = fitted(mod2nd, newdata = newdata, re_formula = NA, robust = TRUE)
pl = expand.grid(condition = newdata$condition,
                 action = actions)
for (a in 1:length(actions)) {
  idx = which(pl$action == actions[a])
  pl[idx, c('fit', 'lwr', 'upr')] = fit1[, c(1, 3, 4), a] * 100  # to %
}
for (i in 1:nrow(pl)) {
  pl$Condition[i] = switch(as.character(pl$condition[i]),
                           'conflict' = 'Conflict',    
                           'noconflict' = 'No conflict',   
                           'control' = 'Control')        
  pl$Action[i] = switch(as.character(pl$action[i]),
                        'F_rel_2nd' = 'Right tool, relevant components',     
                        'F_irrel_2nd' = 'Right tool, irrelevant components',  
                        'NF_rel_2nd' = 'Wrong tool, relevant components',      
                        'NF_irrel_2nd' = 'Wrong tool, irrelevant components')   
}
pl$Condition = factor(pl$Condition, levels = c('Control', 'No conflict', 'Conflict'))  
pl$Action = factor(pl$Action, levels = c('Right tool, relevant components', 'Right tool, irrelevant components', 'Wrong tool, relevant components', 'Wrong tool, irrelevant components'))
ggplot(pl, aes(x = Condition, y = fit, ymin = lwr, ymax = upr, color = Action, shape = Action)) +
  geom_errorbar(width = 0, position = position_dodge(.5)) +
  geom_point(size = 2, position = position_dodge(.5)) +
  xlab('Condition') + ylab('Proportion of time, %') +
  theme_bw()
ggsave('myPlot.jpg', width = 15, height = 10, units = 'cm', dpi = 600)

#Check if overlaps with the observed data
apes_long = reshape2::melt(apes[, c('condition', 'F_rel_2nd', 'F_irrel_2nd', 'NF_rel_2nd', 'NF_irrel_2nd')])
ggplot(apes_long, aes(x = condition, y = value, color = variable, shape = variable)) +
  geom_boxplot() 


## Single contrasts: differences in proportions of time spent doing action X in a particular condition
fit2 = fitted(mod2nd, newdata = newdata, re_formula = NA, summary = FALSE) * 100  # to %
dimnames(fit2)[[2]] = newdata$condition
idx_action = list(list(1, 4), list(1, 4), list(1, 4), 
                  list(1, c(2, 3, 4)), list(1, c(2, 3, 4)), list(1, c(2, 3, 4)))  
singles = expand.grid(condition = newdata$condition,
                      actions = c('FRel_2nd_vs_NFIrrel_2nd', 'FRel_2nd_vs_all'))
for (i in 1:nrow(singles)) {
  d = apply(as.matrix(fit2[, singles$condition[i], idx_action[[c]][[1]]]), 1, mean) - 
    apply(as.matrix(fit2[, singles$condition[i], idx_action[[c]][[2]]]), 1, mean)  
  singles[i, c('fit', 'lwr', 'upr')] = quantile(d, probs = c(.5, .025, .975))
}
for (i in 1:nrow(singles)) {
  singles$effect[i] = soundgen:::reportCI(singles[i, c('fit', 'lwr', 'upr')], digits = 1)
}
singles[, c('condition', 'actions', 'effect')]  

## Double contrasts: are these contrasts in %time spent doing different actions the same across conditions?
doubles = expand.grid(conditions = c('conflict_vs_control', 'noconflict_vs_control', 'conflict_vs_noconflict'),
                      actions = c('FRel_2nd_vs_NFIrrel_2nd', 'FRel_2nd_vs_all'))
idx_cond = rep(list(list(1, 2),  
                    list(3, 2),
                    list(3, 1)), 2)
idx_action = list(list(1, 4), list(1, 4), list(1, 4), 
                  list(1, c(2, 3, 4)), list(1, c(2, 3, 4)), list(1, c(2, 3, 4)))  
for (c in 1:nrow(doubles)) {
  d1 = apply(as.matrix(fit2[, idx_cond[[c]][[1]], idx_action[[c]][[1]]]), 1, mean) - 
    apply(as.matrix(fit2[, idx_cond[[c]][[1]], idx_action[[c]][[2]]]), 1, mean)  
  d2 = apply(as.matrix(fit2[, idx_cond[[c]][[2]], idx_action[[c]][[1]]]), 1, mean) - 
    apply(as.matrix(fit2[, idx_cond[[c]][[2]], idx_action[[c]][[2]]]), 1, mean)  
  doubles[c, c('fit', 'lwr', 'upr')] = quantile(d1 - d2, probs = c(.5, .025, .975))
}
for (i in 1:nrow(doubles)) {
  doubles$effect[i] = soundgen:::reportCI(doubles[i, c('fit', 'lwr', 'upr')], digits = 1)
}
doubles[, c('conditions', 'actions', 'effect')]  


# ALL INTERACTIONS EXECUTED IN THE 3RD QUARTILE OF THE TEST

rm(list=ls())
options(max.print=1000000) 
apes <- read.csv("/Users/XXX/Dataset_with_all_subjects_final.csv", header=TRUE, dec=",", sep=";", row.names=NULL)
apes
str(apes)

apes <- subset(apes, apes$name!="Manda")

setwd(dirname(rstudioapi::getActiveDocumentContext()$path))

library(brms)
library(ggplot2)
library(soundgen)  
library(reshape2)  

apes$F_rel_3rd + apes$F_irrel_3rd + apes$NF_rel_3rd + apes$NF_irrel_3rd  

for (v in c('F_rel_3rd', 'F_irrel_3rd', 'NF_rel_3rd', 'NF_irrel_3rd')) {
  apes[apes[, v] > 0, v] = apes[apes[, v] > 0, v] - 1e-6
  apes[apes[, v] <= 0, v] = 1e-6
}

apes$F_rel_3rd = 1 - (apes$F_irrel_3rd + apes$NF_rel_3rd + apes$NF_irrel_3rd)
apes$prop3rd = as.matrix(apes[c('F_rel_3rd', 'F_irrel_3rd', 'NF_rel_3rd', 'NF_irrel_3rd')])
which(apes$prop3rd <= 0)  

# Model
mod3rd = brm(prop3rd ~ condition + (condition | name), data = apes, family = 'dirichlet', iter = 10000, warmup = 1000, chains = 4, cores = 4, control = list(adapt_delta = 0.999,max_treedepth =12))  # ~1-1.5 min
summary(mod3rd)
conditional_effects(mod3rd, categorical = TRUE)

# FIGURE 5c 
actions = c('F_rel_3rd', 'F_irrel_3rd', 'NF_rel_3rd', 'NF_irrel_3rd')
newdata = data.frame(condition = levels(apes$condition))
fit1 = fitted(mod3rd, newdata = newdata, re_formula = NA, robust = TRUE)
pl = expand.grid(condition = newdata$condition,
                 action = actions)
for (a in 1:length(actions)) {
  idx = which(pl$action == actions[a])
  pl[idx, c('fit', 'lwr', 'upr')] = fit1[, c(1, 3, 4), a] * 100  # to %
}
for (i in 1:nrow(pl)) {
  pl$Condition[i] = switch(as.character(pl$condition[i]),
                           'conflict' = 'Conflict',    
                           'noconflict' = 'No conflict',   
                           'control' = 'Control')         
  pl$Action[i] = switch(as.character(pl$action[i]),
                        'F_rel_3rd' = 'Right tool, relevant components',    
                        'F_irrel_3rd' = 'Right tool, irrelevant components',  
                        'NF_rel_3rd' = 'Wrong tool, relevant components',      
                        'NF_irrel_3rd' = 'Wrong tool, irrelevant components')   
}
pl$Condition = factor(pl$Condition, levels = c('Control', 'No conflict', 'Conflict'))  
pl$Action = factor(pl$Action, levels = c('Right tool, relevant components', 'Right tool, irrelevant components', 'Wrong tool, relevant components', 'Wrong tool, irrelevant components'))
ggplot(pl, aes(x = Condition, y = fit, ymin = lwr, ymax = upr, color = Action, shape = Action)) +
  geom_errorbar(width = 0, position = position_dodge(.5)) +
  geom_point(size = 2, position = position_dodge(.5)) +
  xlab('Condition') + ylab('Proportion of time, %') +
  theme_bw()
ggsave('myPlot.jpg', width = 15, height = 10, units = 'cm', dpi = 600)

#Check if overlaps with the observed data
apes_long = reshape2::melt(apes[, c('condition', 'F_rel_3rd', 'F_irrel_3rd', 'NF_rel_3rd', 'NF_irrel_3rd')])
ggplot(apes_long, aes(x = condition, y = value, color = variable, shape = variable)) +
  geom_boxplot()  


## Single contrasts: differences in proportions of time spent doing action X in a particular condition
fit2 = fitted(mod3rd, newdata = newdata, re_formula = NA, summary = FALSE) * 100  # to %
dimnames(fit2)[[2]] = newdata$condition
idx_action = list(list(1, 4), list(1, 4), list(1, 4), 
                  list(1, c(2, 3, 4)), list(1, c(2, 3, 4)), list(1, c(2, 3, 4)))  # check dimnames(fit2)[3]
singles = expand.grid(condition = newdata$condition,
                      actions = c('FRel_3rd_vs_NFIrrel_3rd', 'FRel_3rd_vs_all'))
for (i in 1:nrow(singles)) {
  d = apply(as.matrix(fit2[, singles$condition[i], idx_action[[c]][[1]]]), 1, mean) - 
    apply(as.matrix(fit2[, singles$condition[i], idx_action[[c]][[2]]]), 1, mean)  # contrast b/w actions in this cond
  singles[i, c('fit', 'lwr', 'upr')] = quantile(d, probs = c(.5, .025, .975))
}
for (i in 1:nrow(singles)) {
  singles$effect[i] = soundgen:::reportCI(singles[i, c('fit', 'lwr', 'upr')], digits = 1)
}
singles[, c('condition', 'actions', 'effect')]  

## Double contrasts: are these contrasts in %time spent doing different actions the same across conditions?
doubles = expand.grid(conditions = c('conflict_vs_control', 'noconflict_vs_control', 'conflict_vs_noconflict'),
                      actions = c('FRel_3rd_vs_NFIrrel_3rd', 'FRel_3rd_vs_all'))
idx_cond = rep(list(list(1, 2),  
                    list(3, 2),
                    list(3, 1)), 2)
idx_action = list(list(1, 4), list(1, 4), list(1, 4), 
                  list(1, c(2, 3, 4)), list(1, c(2, 3, 4)), list(1, c(2, 3, 4)))  
for (c in 1:nrow(doubles)) {
  d1 = apply(as.matrix(fit2[, idx_cond[[c]][[1]], idx_action[[c]][[1]]]), 1, mean) - 
    apply(as.matrix(fit2[, idx_cond[[c]][[1]], idx_action[[c]][[2]]]), 1, mean)  
  d2 = apply(as.matrix(fit2[, idx_cond[[c]][[2]], idx_action[[c]][[1]]]), 1, mean) - 
    apply(as.matrix(fit2[, idx_cond[[c]][[2]], idx_action[[c]][[2]]]), 1, mean)  
  doubles[c, c('fit', 'lwr', 'upr')] = quantile(d1 - d2, probs = c(.5, .025, .975))
}
for (i in 1:nrow(doubles)) {
  doubles$effect[i] = soundgen:::reportCI(doubles[i, c('fit', 'lwr', 'upr')], digits = 1)
}
doubles[, c('conditions', 'actions', 'effect')]  


# ALL INTERACTIONS EXECUTED IN THE 4TH QUARTILE OF THE TEST

rm(list=ls())
options(max.print=1000000) 
apes <- read.csv("/Users/XXX/Dataset_with_all_subjects_final.csv", header=TRUE, dec=",", sep=";", row.names=NULL)
apes
str(apes)

apes <- subset(apes, apes$name!="Manda")

setwd(dirname(rstudioapi::getActiveDocumentContext()$path))

library(brms)
library(ggplot2)
library(soundgen)  
library(reshape2)  

apes$F_rel_4th + apes$F_irrel_4th + apes$NF_rel_4th + apes$NF_irrel_4th  

for (v in c('F_rel_4th', 'F_irrel_4th', 'NF_rel_4th', 'NF_irrel_4th')) {
  apes[apes[, v] > 0, v] = apes[apes[, v] > 0, v] - 1e-6
  apes[apes[, v] <= 0, v] = 1e-6
}

apes$F_rel_4th = 1 - (apes$F_irrel_4th + apes$NF_rel_4th + apes$NF_irrel_4th)
apes$prop4th = as.matrix(apes[c('F_rel_4th', 'F_irrel_4th', 'NF_rel_4th', 'NF_irrel_4th')])
which(apes$prop4th <= 0)  # shouldn't be any

# Model
mod4th = brm(prop4th ~ condition + (condition | name), data = apes, family = 'dirichlet', iter = 10000, warmup = 1000, chains = 4, cores = 4,control = list(adapt_delta = 0.999,max_treedepth =12))  # ~1-1.5 min
summary(mod4th)
conditional_effects(mod4th, categorical = TRUE)


# FIGURE 5d
actions = c('F_rel_4th', 'F_irrel_4th', 'NF_rel_4th', 'NF_irrel_4th')
newdata = data.frame(condition = levels(apes$condition))
fit1 = fitted(mod4th, newdata = newdata, re_formula = NA, robust = TRUE)
pl = expand.grid(condition = newdata$condition,
                 action = actions)
for (a in 1:length(actions)) {
  idx = which(pl$action == actions[a])
  pl[idx, c('fit', 'lwr', 'upr')] = fit1[, c(1, 3, 4), a] * 100  # to %
}
for (i in 1:nrow(pl)) {
  pl$Condition[i] = switch(as.character(pl$condition[i]),
                           'conflict' = 'Conflict',    
                           'noconflict' = 'No conflict',  
                           'control' = 'Control')         
  pl$Action[i] = switch(as.character(pl$action[i]),
                        'F_rel_4th' = 'Right tool, relevant components',     
                        'F_irrel_4th' = 'Right tool, irrelevant components',  
                        'NF_rel_4th' = 'Wrong tool, relevant components',     
                        'NF_irrel_4th' = 'Wrong tool, irrelevant components')   
}
pl$Condition = factor(pl$Condition, levels = c('Control', 'No conflict', 'Conflict'))  
pl$Action = factor(pl$Action, levels = c('Right tool, relevant components', 'Right tool, irrelevant components', 'Wrong tool, relevant components', 'Wrong tool, irrelevant components'))
ggplot(pl, aes(x = Condition, y = fit, ymin = lwr, ymax = upr, color = Action, shape = Action)) +
  geom_errorbar(width = 0, position = position_dodge(.5)) +
  geom_point(size = 2, position = position_dodge(.5)) +
  xlab('Condition') + ylab('Proportion of time, %') +
  theme_bw()

#Check if overlaps with the observed data
apes_long = reshape2::melt(apes[, c('condition', 'F_rel_4th', 'F_irrel_4th', 'NF_rel_4th', 'NF_irrel_4th')])
ggplot(apes_long, aes(x = condition, y = value, color = variable, shape = variable)) +
  geom_boxplot()  


## Single contrasts: differences in proportions of time spent doing action X in a particular condition
fit2 = fitted(mod4th, newdata = newdata, re_formula = NA, summary = FALSE) * 100  # to %
dimnames(fit2)[[2]] = newdata$condition
idx_action = list(list(1, 4), list(1, 4), list(1, 4), 
                  list(1, c(2, 3, 4)), list(1, c(2, 3, 4)), list(1, c(2, 3, 4))) 
singles = expand.grid(condition = newdata$condition,
                      actions = c('FRel__4th_vs_NFIrrel_4th', 'FRel_4th_vs_all'))
for (i in 1:nrow(singles)) {
  d = apply(as.matrix(fit2[, singles$condition[i], idx_action[[c]][[1]]]), 1, mean) - 
    apply(as.matrix(fit2[, singles$condition[i], idx_action[[c]][[2]]]), 1, mean)  
  singles[i, c('fit', 'lwr', 'upr')] = quantile(d, probs = c(.5, .025, .975))
}
for (i in 1:nrow(singles)) {
  singles$effect[i] = soundgen:::reportCI(singles[i, c('fit', 'lwr', 'upr')], digits = 1)
}
singles[, c('condition', 'actions', 'effect')]  

## Double contrasts: are these contrasts in %time spent doing different actions the same across conditions?
doubles = expand.grid(conditions = c('conflict_vs_control', 'noconflict_vs_control', 'conflict_vs_noconflict'),
                      actions = c('FRel_4th_vs_NFIrrel_4th', 'FRel_4th_vs_all'))
idx_cond = rep(list(list(1, 2), 
                    list(3, 2),
                    list(3, 1)), 2)
idx_action = list(list(1, 4), list(1, 4), list(1, 4), 
                  list(1, c(2, 3, 4)), list(1, c(2, 3, 4)), list(1, c(2, 3, 4)))  
for (c in 1:nrow(doubles)) {
  d1 = apply(as.matrix(fit2[, idx_cond[[c]][[1]], idx_action[[c]][[1]]]), 1, mean) - 
    apply(as.matrix(fit2[, idx_cond[[c]][[1]], idx_action[[c]][[2]]]), 1, mean)  
  d2 = apply(as.matrix(fit2[, idx_cond[[c]][[2]], idx_action[[c]][[1]]]), 1, mean) - 
    apply(as.matrix(fit2[, idx_cond[[c]][[2]], idx_action[[c]][[2]]]), 1, mean)  
  doubles[c, c('fit', 'lwr', 'upr')] = quantile(d1 - d2, probs = c(.5, .025, .975))
}
for (i in 1:nrow(doubles)) {
  doubles$effect[i] = soundgen:::reportCI(doubles[i, c('fit', 'lwr', 'upr')], digits = 1)
}
doubles[, c('conditions', 'actions', 'effect')]  


### ANALYZING TIME TO THE FIRST RELEVANT INTERACTION IN THE TEST
### Results -> Perceptual overlap hindered focusing on the relevant aspects of the problem 

rm(list=ls())
options(max.print=1000000) 
apes <- read.csv("/Users/XXX/Dataset_Time_to_first_relevant_interaction.csv", header=TRUE, dec=".", sep=";", row.names=NULL)
apes
str(apes)

apes$condition<-as.factor(apes$condition)

qqp(apes$time_to_rel_int,'norm')
#time~condition
library(car)
leveneTest(apes$time_to_rel_int,apes$condition,data=apes)
library(nlme)
aov7 <- lme(fixed= time_to_rel_int~condition, random=~1|name, na.action=na.exclude, data=apes)
summary(aov7)
anova(aov7) 
shapiro.test(residuals(aov7))
library(multcomp)
Contrasts <- glht(aov7, linfct = mcp(condition = "Tukey"))
summary(Contrasts) 
library(nlmeU)
Pwr(aov7)

library(ggplot2)
graph<-ggplot(apes,aes(condition, time_to_rel_int))+geom_boxplot()+ggtitle("")+xlab("condition")+ylab("Interaction time preceding the first relevant interaction")
df1<-data.frame(a=c(1,1:2,2),b=c(60,62,62,60))

graph+geom_line(data=df1,aes(x=a,y=b))+annotate("text",x=1.5,y=64,label="*",size=5)


### Results -> "Time spent on the trainings did not influence performance in the test"

rm(list=ls())
options(max.print=1000000) 
apes <- read.csv("/Users/XXX/Dataset_Total_times.csv", header=TRUE, dec=".", sep=";", row.names=NULL)
apes
str(apes)

apes$name<-factor(apes$name)
apes$task<-factor(apes$task)
apes$condition<-factor(apes$condition)

### Paragraph 1

conflict <- subset(apes, condition == "conflict")
model<- glmer(T_score ~ FOT_to_overall+(1|name), data=conflict, family=binomial)
summary(model)
library(car)
Anova(model, type=3)

apes<-subset(apes,apes$condition!="control")
apes<-subset(apes,apes$name!="Manda")

### Paragraph 2

library(car)
library(lme4)
library(fitdistrplus)
gamma <- fitdistr(apes$test_min, "gamma")
qqp(apes$test_min, "gamma", shape = gamma$estimate[[1]], rate = gamma$estimate[[2]])
GlobalModelA <- glmer(test_min~FOT_min+(1|name), data = apes, family=Gamma(link="log")) #creating a global model with all factors of interest
summary(GlobalModelA)
Anova(GlobalModelA, type=3)

GlobalModelB <- glmer(test_min~POT_min+(1|name), data = apes, family=Gamma(link="log")) #creating a global model with all factors of interest
summary(GlobalModelB)
Anova(GlobalModelB, type=3)

qqp(apes$FOT_min,"norm")
GlobalModelC <- lmer(FOT_min~POT_min+(1|name), data = apes) #creating a global model with all factors of interest
summary(GlobalModelC)
Anova(GlobalModelC, type=3)


GlobalModelatt <- glmer(test_attempts~FOT_min+(1|name), data = apes,family=poisson) 
summary(GlobalModelatt)
library(car)
Anova(GlobalModelatt, type=3)

GlobalModelatt2 <- glmer(test_attempts~POT_min+(1|name), data = conflict,family=poisson) 
summary(GlobalModelatt2)
library(car)
Anova(GlobalModelatt2, type=3)

### Paragraph 3

rm(list=ls())
options(max.print=1000000) 
apes <- read.csv("/Users/XXX/Dataset_with_scores.csv", header=TRUE, dec=".", sep=";", row.names=NULL)
apes
str(apes)
apes$name<-factor(apes$name)
apes$task<-factor(apes$task)
levels(apes$task)<-c("holeset", "screwset", "hookset")


library(brms)
model_task<-brm(T_score~task + (1|name), data = apes, family = 'bernoulli',control = list(adapt_delta = 0.9999,max_treedepth =13))
summary(model_task)
fit1 = as.data.frame(fitted(model_task, newdata = data.frame(task = levels(apes$task)), re_formula = NA, summary = FALSE))
head(fit1)

holeset_vs_hookset = fit1$V1-fit1$V3
quantile(holeset_vs_hookset, probs = c(.5, .025, .975))
holeset_vs_screwset = fit1$V1-fit1$V2
quantile(holeset_vs_screwset, probs = c(.5, .025, .975))
hookset_vs_screwset = fit1$V3-fit1$V2
quantile(hookset_vs_screwset, probs = c(.5, .025, .975))


rm(list=ls())
options(max.print=1000000) 
apes <- read.csv("/Users/XXX/Dataset_Total_times.csv", header=TRUE, dec=".", sep="\t", row.names=NULL)
apes
str(apes)

apes$name<-factor(apes$name)
apes$task<-factor(apes$task)
apes$condition<-factor(apes$condition)

apes<-subset(apes, apes$name!="Manda")
apes<-subset(apes,apes$condition!="control")

gamma <- fitdistr(apes$test_min, "gamma")
qqp(apes$test_min, "gamma", shape = gamma$estimate[[1]], rate = gamma$estimate[[2]])

GlobalModel <- glmer(test_min~condition*task+(1|name), data = apes,family=Gamma(link="log")) 
summary(GlobalModel)
library(car)
Anova(GlobalModel, type=3)
apes$int<-interaction(apes$condition, apes$task,drop=T)
Finalint <- glmer(test_min~int+(1|name), data = apes,family=Gamma(link="log"))
summary(Finalint)
Anova(Finalint,type=3)
library(multcomp)
summary(glht(Finalint,linfct=mcp(int='Tukey'),p.adjust.methode="bonferroni"))

#PLOT
library(ggplot2)
ggplot() +
  aes(GlobalModel,x = apes$condition, color = apes$task, group = apes$task, y = apes$test_min) +
  stat_summary(fun.y = mean, geom = "point") +
  stat_summary(fun.y = mean, geom = "line")+
  scale_y_continuous("Total interaction time before success [min]")+scale_x_discrete("condition")+
  guides(color=guide_legend("Task"))


### SUPPLEMENTARY MATERIAL

# Figure S3

rm(list=ls())
options(max.print=1000000) 
apes <- read.csv("/Users/XXX/Dataset_Baseline_successful_subjects.csv", header=TRUE, dec=".", sep=";", row.names=NULL)
apes
str(apes)

setwd(dirname(rstudioapi::getActiveDocumentContext()$path))

library(brms)
library(ggplot2)
library(soundgen)  # optional
library(reshape2)  # optional

#Sum to 1 without rounding error
apes$F_rel + apes$F_irrel + apes$NF_rel + apes$NF_irrel  

#Make all proportions non-zero (prerequisite for Dirichlet)
for (v in c('F_rel', 'F_irrel', 'NF_rel', 'NF_irrel')) {
  apes[apes[, v] > 0, v] = apes[apes[, v] > 0, v] - 1e-6
  apes[apes[, v] <= 0, v] = 1e-6
}

#Ensure that they add up to exactly 1 (prerequisite for Dirichlet)
apes$F_rel = 1 - (apes$F_irrel + apes$NF_rel + apes$NF_irrel)
apes$prop = as.matrix(apes[c('F_rel', 'F_irrel', 'NF_rel', 'NF_irrel')])
which(apes$prop <= 0)  
#Should return integer(0)

# Model
mod = brm(prop ~ condition + (condition | ?..name), data = apes, family = 'dirichlet', iter = 10000, warmup = 1000, chains = 4, cores = 4, control = list(adapt_delta = 0.999,max_treedepth =12))  # ~1-1.5 min
summary(mod)
conditional_effects(mod, categorical = TRUE)

actions = c('F_rel', 'F_irrel', 'NF_rel', 'NF_irrel')
newdata = data.frame(condition = levels(apes$condition))
fit1 = fitted(mod, newdata = newdata, re_formula = NA, robust = TRUE)
pl = expand.grid(condition = newdata$condition,
                 action = actions)
for (a in 1:length(actions)) {
  idx = which(pl$action == actions[a])
  pl[idx, c('fit', 'lwr', 'upr')] = fit1[, c(1, 3, 4), a] * 100  # to %
}
for (i in 1:nrow(pl)) {
  pl$Condition[i] = switch(as.character(pl$condition[i]),
                           'conflict' = 'Conflict',    
                           'noconflict' = 'No conflict',   
                           'control' = 'Control')        
  pl$Action[i] = switch(as.character(pl$action[i]),
                        'F_rel' = 'Right tool, relevant components',     
                        'F_irrel' = 'Right tool, irrelevant components',  
                        'NF_rel' = 'Wrong tool, relevant components',      
                        'NF_irrel' = 'Wrong tool, irrelevant components')   
}
pl$Condition = factor(pl$Condition, levels = c('Control', 'No conflict', 'Conflict'))  
pl$Action = factor(pl$Action, levels = c('Right tool, relevant components', 'Right tool, irrelevant components', 'Wrong tool, relevant components', 'Wrong tool, irrelevant components'))
ggplot(pl, aes(x = Condition, y = fit, ymin = lwr, ymax = upr, color = Action, shape = Action)) +
  geom_errorbar(width = 0, position = position_dodge(.5)) +
  geom_point(size = 2, position = position_dodge(.5)) +
  xlab('Condition') + ylab('Proportion of time, %') +
  theme_bw()
ggsave('myPlot.jpg', width = 15, height = 10, units = 'cm', dpi = 600)

#Check if overlaps with the observed data
apes_long = reshape2::melt(apes[, c('condition', 'F_rel', 'F_irrel', 'NF_rel', 'NF_irrel')])
ggplot(apes_long, aes(x = condition, y = value, color = variable, shape = variable)) +
  geom_boxplot()

### Figure S4

rm(list=ls())
options(max.print=1000000) 
apes <- read.csv("/Users/XXX/Dataset_Individual_proportions.csv", header=TRUE, dec=",", sep=";", row.names=NULL)
apes
str(apes)

apes$condition<-factor(apes$condition, levels = c('control', 'noconflict', 'conflict'))

library(ggplot2)
linda<-subset(apes, apes$name=="Linda")
ggplot(linda, aes(x=quartile, y=proportion, group=interaction)) + facet_wrap(linda$condition)+
  geom_line(aes(linetype=interaction))+
  geom_point()+
  scale_linetype_manual(values=c("twodash", "dotted","solid","longdash"))+
  theme(legend.position="bottom",text = element_text(size=15)) + 
  scale_x_discrete(name="",limits=c(1,2,3,4), labels=c("1st quartile","2nd quartile","3rd quartile","4th quartile"))+
  scale_y_continuous(name="Proportion of overall interaction time")

selma<-subset(apes, apes$name=="Selma")
ggplot(selma, aes(x=quartile, y=proportion, group=interaction)) + facet_wrap(selma$condition)+
  geom_line(aes(linetype=interaction))+
  geom_point()+
  scale_linetype_manual(values=c("twodash", "dotted","solid","longdash"))+
  theme(legend.position="bottom",text = element_text(size=15)) + 
  scale_x_discrete(name="",limits=c(1,2,3,4), labels=c("1st quartile","2nd quartile","3rd quartile","4th quartile"))+
  scale_y_continuous(name="Proportion of overall interaction time")

naong<-subset(apes, apes$name=="Naong")
ggplot(naong, aes(x=quartile, y=proportion, group=interaction)) + facet_wrap(naong$condition)+
  geom_line(aes(linetype=interaction))+
  geom_point()+
  scale_linetype_manual(values=c("twodash", "dotted","solid","longdash"))+
  theme(legend.position="bottom",text = element_text(size=15)) + 
  scale_x_discrete(name="",limits=c(1,2,3,4), labels=c("1st quartile","2nd quartile","3rd quartile","4th quartile"))+
  scale_y_continuous(name="Proportion of overall interaction time")

santino<-subset(apes, apes$name=="Santino")
ggplot(santino, aes(x=quartile, y=proportion, group=interaction)) + facet_wrap(santino$condition)+
  geom_line(aes(linetype=interaction))+
  geom_point()+
  scale_linetype_manual(values=c("twodash", "dotted","solid","longdash"))+
  theme(legend.position="bottom",text = element_text(size=15)) + 
  scale_x_discrete(name="",limits=c(1,2,3,4), labels=c("1st quartile","2nd quartile","3rd quartile","4th quartile"))+
  scale_y_continuous(name="Proportion of overall interaction time")

maggan<-subset(apes, apes$name=="Maggan")
ggplot(maggan, aes(x=quartile, y=proportion, group=interaction)) + facet_wrap(maggan$condition)+
  geom_line(aes(linetype=interaction))+
  geom_point()+
  scale_linetype_manual(values=c("twodash", "dotted","solid","longdash"))+
  theme(legend.position="bottom",text = element_text(size=15)) + 
  scale_x_discrete(name="",limits=c(1,2,3,4), labels=c("1st quartile","2nd quartile","3rd quartile","4th quartile"))+
  scale_y_continuous(name="Proportion of overall interaction time")


### TABLE S5

### INTERACTIONS WITHOUT LAST ACTIONS

rm(list=ls())
options(max.print=1000000) 
apes <- read.csv("/XXX/Dataset_with_all_subjects_final_withoutlastactions.csv", header=TRUE, dec=",", sep=";", row.names=NULL)
apes
str(apes)

apes <- subset(apes, apes$name!="Manda")

setwd(dirname(rstudioapi::getActiveDocumentContext()$path))

library(brms)
library(ggplot2)
library(soundgen) 
library(reshape2)  

### ALL INTERACTIONS THROUGHOUT THE TEST

#Sum to 1 without rounding error
apes$F_rel + apes$F_irrel + apes$NF_rel + apes$NF_irrel  

#Make all proportions non-zero (prerequisite for Dirichlet)
for (v in c('F_rel', 'F_irrel', 'NF_rel', 'NF_irrel')) {
  apes[apes[, v] > 0, v] = apes[apes[, v] > 0, v] - 1e-6
  apes[apes[, v] <= 0, v] = 1e-6
}

#Ensure that they add up to exactly 1 (prerequisite for Dirichlet)
apes$F_rel = 1 - (apes$F_irrel + apes$NF_rel + apes$NF_irrel)
apes$prop = as.matrix(apes[c('F_rel', 'F_irrel', 'NF_rel', 'NF_irrel')])
which(apes$prop <= 0)  
#Should return integer(0)

# Model
mod = brm(prop ~ condition + (condition | name), data = apes, family = 'dirichlet', iter = 10000, warmup = 1000, chains = 4, cores = 4, control = list(adapt_delta = 0.999,max_treedepth =12))  # ~1-1.5 min
summary(mod)
conditional_effects(mod, categorical = TRUE)

# Plot fitted values 
actions = c('F_rel', 'F_irrel', 'NF_rel', 'NF_irrel')
newdata = data.frame(condition = levels(apes$condition))
fit1 = fitted(mod, newdata = newdata, re_formula = NA, robust = TRUE)
pl = expand.grid(condition = newdata$condition,
                 action = actions)
for (a in 1:length(actions)) {
  idx = which(pl$action == actions[a])
  pl[idx, c('fit', 'lwr', 'upr')] = fit1[, c(1, 3, 4), a] * 100  # to %
}
for (i in 1:nrow(pl)) {
  pl$Condition[i] = switch(as.character(pl$condition[i]),
                           'conflict' = 'Conflict',    
                           'noconflict' = 'No conflict',   
                           'control' = 'Control')        
  pl$Action[i] = switch(as.character(pl$action[i]),
                        'F_rel' = 'Right tool, relevant components',     
                        'F_irrel' = 'Right tool, irrelevant components',  
                        'NF_rel' = 'Wrong tool, relevant components',      
                        'NF_irrel' = 'Wrong tool, irrelevant components')   
}
pl$Condition = factor(pl$Condition, levels = c('Control', 'No conflict', 'Conflict'))  
pl$Action = factor(pl$Action, levels = c('Right tool, relevant components', 'Right tool, irrelevant components', 'Wrong tool, relevant components', 'Wrong tool, irrelevant components'))
ggplot(pl, aes(x = Condition, y = fit, ymin = lwr, ymax = upr, color = Action, shape = Action)) +
  geom_errorbar(width = 0, position = position_dodge(.5)) +
  geom_point(size = 2, position = position_dodge(.5)) +
  xlab('Condition') + ylab('Proportion of time, %') +
  theme_bw()
ggsave('myPlot.jpg', width = 15, height = 10, units = 'cm', dpi = 600)

#Check if overlaps with the observed data
apes_long = reshape2::melt(apes[, c('condition', 'F_rel', 'F_irrel', 'NF_rel', 'NF_irrel')])
ggplot(apes_long, aes(x = condition, y = value, color = variable, shape = variable)) +
  geom_boxplot()

## Single contrasts: differences in proportions of time spent doing action X in a particular condition
fit2 = fitted(mod, newdata = newdata, re_formula = NA, summary = FALSE) * 100  # to %
dimnames(fit2)[[2]] = newdata$condition
idx_action = list(list(1, 4), list(1, 4), list(1, 4), 
                  list(1, c(2, 3, 4)), list(1, c(2, 3, 4)), list(1, c(2, 3, 4)))  
singles = expand.grid(condition = newdata$condition,
                      actions = c('FRel_vs_NFIrrel', 'FRel_vs_all'))
for (i in 1:nrow(singles)) {
  d = apply(as.matrix(fit2[, singles$condition[i], idx_action[[c]][[1]]]), 1, mean) - 
    apply(as.matrix(fit2[, singles$condition[i], idx_action[[c]][[2]]]), 1, mean)  
  singles[i, c('fit', 'lwr', 'upr')] = quantile(d, probs = c(.5, .025, .975))
}
for (i in 1:nrow(singles)) {
  singles$effect[i] = soundgen:::reportCI(singles[i, c('fit', 'lwr', 'upr')], digits = 1)
}
singles[, c('condition', 'actions', 'effect')]  

## Double contrasts: are these contrasts in %time spent doing different actions the same across conditions?
doubles = expand.grid(conditions = c('conflict_vs_control', 'noconflict_vs_control', 'conflict_vs_noconflict'),
                      actions = c('FRel_vs_NFIrrel', 'FRel_vs_all'))
idx_cond = rep(list(list(1, 2),  
                    list(3, 2),
                    list(3, 1)), 2)
idx_action = list(list(1, 4), list(1, 4), list(1, 4), 
                  list(1, c(2, 3, 4)), list(1, c(2, 3, 4)), list(1, c(2, 3, 4)))  
for (c in 1:nrow(doubles)) {
  d1 = apply(as.matrix(fit2[, idx_cond[[c]][[1]], idx_action[[c]][[1]]]), 1, mean) - 
    apply(as.matrix(fit2[, idx_cond[[c]][[1]], idx_action[[c]][[2]]]), 1, mean)  
  d2 = apply(as.matrix(fit2[, idx_cond[[c]][[2]], idx_action[[c]][[1]]]), 1, mean) - 
    apply(as.matrix(fit2[, idx_cond[[c]][[2]], idx_action[[c]][[2]]]), 1, mean)  
  doubles[c, c('fit', 'lwr', 'upr')] = quantile(d1 - d2, probs = c(.5, .025, .975))
}
for (i in 1:nrow(doubles)) {
  doubles$effect[i] = soundgen:::reportCI(doubles[i, c('fit', 'lwr', 'upr')], digits = 1)
}
doubles[, c('conditions', 'actions', 'effect')]  


### ALL INTERACTIONS IN THE 1ST HALF OF THE TEST

rm(list=ls())
options(max.print=1000000) 
apes <- read.csv("/Users/XXX/Dataset_with_all_subjects_final_withoutlastactions.csv", header=TRUE, dec=",", sep=";", row.names=NULL)
apes
str(apes)

apes <- subset(apes, apes$name!="Manda")

setwd(dirname(rstudioapi::getActiveDocumentContext()$path))

library(brms)
library(ggplot2)
library(soundgen)  
library(reshape2)  

apes$F_rel_1 + apes$F_irrel_1 + apes$NF_rel_1 + apes$NF_irrel_1 

for (v in c('F_rel_1', 'F_irrel_1', 'NF_rel_1', 'NF_irrel_1')) {
  apes[apes[, v] > 0, v] = apes[apes[, v] > 0, v] - 1e-6
  apes[apes[, v] <= 0, v] = 1e-6
}

apes$F_rel_1 = 1 - (apes$F_irrel_1 + apes$NF_rel_1 + apes$NF_irrel_1)
apes$prop1sthalf = as.matrix(apes[c('F_rel_1', 'F_irrel_1', 'NF_rel_1', 'NF_irrel_1')])
which(apes$prop1sthalf <= 0)

# Model
mod_1sthalf = brm(prop1sthalf ~ condition + (condition | name), data = apes, family = 'dirichlet', iter = 10000, warmup = 1000, chains = 4, cores = 4, control = list(adapt_delta = 0.999,max_treedepth =12))  # ~1-1.5 min
summary(mod_1sthalf)
conditional_effects(mod_1sthalf, categorical = TRUE)


# Plot fitted values 
actions = c('F_rel_1', 'F_irrel_1', 'NF_rel_1', 'NF_irrel_1')
newdata = data.frame(condition = levels(apes$condition))
fit1 = fitted(mod_1sthalf, newdata = newdata, re_formula = NA, robust = TRUE)
pl = expand.grid(condition = newdata$condition,
                 action = actions)
for (a in 1:length(actions)) {
  idx = which(pl$action == actions[a])
  pl[idx, c('fit', 'lwr', 'upr')] = fit1[, c(1, 3, 4), a] * 100  # to %
}
for (i in 1:nrow(pl)) {
  pl$Condition[i] = switch(as.character(pl$condition[i]),
                           'conflict' = 'Conflict',   
                           'noconflict' = 'No conflict',  
                           'control' = 'Control')        
  pl$Action[i] = switch(as.character(pl$action[i]),
                        'F_rel_1' = 'Right tool, relevant components',     
                        'F_irrel_1' = 'Right tool, irrelevant components', 
                        'NF_rel_1' = 'Wrong tool, relevant components',      
                        'NF_irrel_1' = 'Wrong tool, irrelevant components') 
}
pl$Condition = factor(pl$Condition, levels = c('Control', 'No conflict', 'Conflict'))  
pl$Action = factor(pl$Action, levels = c('Right tool, relevant components', 'Right tool, irrelevant components', 'Wrong tool, relevant components', 'Wrong tool, irrelevant components'))
ggplot(pl, aes(x = Condition, y = fit, ymin = lwr, ymax = upr, color = Action, shape = Action)) +
  geom_errorbar(width = 0, position = position_dodge(.5)) +
  geom_point(size = 2, position = position_dodge(.5)) +
  xlab('Condition') + ylab('Proportion of time, %') +
  theme_bw()

#Check if overlaps with the observed data
apes_long = reshape2::melt(apes[, c('condition', 'F_rel_1', 'F_irrel_1', 'NF_rel_1', 'NF_irrel_1')])
ggplot(apes_long, aes(x = condition, y = value, color = variable, shape = variable)) +
  geom_boxplot()  

## Single contrasts: differences in proportions of time spent doing action X in a particular condition
fit2 = fitted(mod_1sthalf, newdata = newdata, re_formula = NA, summary = FALSE) * 100  # to %
dimnames(fit2)[[2]] = newdata$condition
idx_action = list(list(1, 4), list(1, 4), list(1, 4), 
                  list(1, c(2, 3, 4)), list(1, c(2, 3, 4)), list(1, c(2, 3, 4)))  
singles = expand.grid(condition = newdata$condition,
                      actions = c('FRel_1_vs_NFIrrel_1', 'FRel_1_vs_all'))
for (i in 1:nrow(singles)) {
  d = apply(as.matrix(fit2[, singles$condition[i], idx_action[[c]][[1]]]), 1, mean) - 
    apply(as.matrix(fit2[, singles$condition[i], idx_action[[c]][[2]]]), 1, mean) 
  singles[i, c('fit', 'lwr', 'upr')] = quantile(d, probs = c(.5, .025, .975))
}
for (i in 1:nrow(singles)) {
  singles$effect[i] = soundgen:::reportCI(singles[i, c('fit', 'lwr', 'upr')], digits = 1)
}
singles[, c('condition', 'actions', 'effect')]  

## Double contrasts: are these contrasts in %time spent doing different actions the same across conditions?
doubles = expand.grid(conditions = c('conflict_vs_control', 'noconflict_vs_control', 'conflict_vs_noconflict'),
                      actions = c('FRel_1_vs_NFIrrel_1', 'FRel_1_vs_all'))
idx_cond = rep(list(list(1, 2),  
                    list(3, 2),
                    list(3, 1)), 2)
idx_action = list(list(1, 4), list(1, 4), list(1, 4), 
                  list(1, c(2, 3, 4)), list(1, c(2, 3, 4)), list(1, c(2, 3, 4)))
for (c in 1:nrow(doubles)) {
  d1 = apply(as.matrix(fit2[, idx_cond[[c]][[1]], idx_action[[c]][[1]]]), 1, mean) - 
    apply(as.matrix(fit2[, idx_cond[[c]][[1]], idx_action[[c]][[2]]]), 1, mean)  
  d2 = apply(as.matrix(fit2[, idx_cond[[c]][[2]], idx_action[[c]][[1]]]), 1, mean) - 
    apply(as.matrix(fit2[, idx_cond[[c]][[2]], idx_action[[c]][[2]]]), 1, mean)  
  doubles[c, c('fit', 'lwr', 'upr')] = quantile(d1 - d2, probs = c(.5, .025, .975))
}
for (i in 1:nrow(doubles)) {
  doubles$effect[i] = soundgen:::reportCI(doubles[i, c('fit', 'lwr', 'upr')], digits = 1)
}
doubles[, c('conditions', 'actions', 'effect')]  


### ALL INTERACTIONS IN THE 2ND HALF THE TEST

rm(list=ls())
options(max.print=1000000) 
apes <- read.csv("/Users/XXX/Dataset_with_all_subjects_final_withoutlastactions.csv", header=TRUE, dec=",", sep=";", row.names=NULL)
apes
str(apes)

apes <- subset(apes, apes$name!="Manda")

setwd(dirname(rstudioapi::getActiveDocumentContext()$path))

library(brms)
library(ggplot2)
library(soundgen)  
library(reshape2)  

apes$F_rel_2 + apes$F_irrel_2 + apes$NF_rel_2 + apes$NF_irrel_2  

for (v in c('F_rel_2', 'F_irrel_2', 'NF_rel_2', 'NF_irrel_2')) {
  apes[apes[, v] > 0, v] = apes[apes[, v] > 0, v] - 1e-6
  apes[apes[, v] <= 0, v] = 1e-6
}

apes$F_rel_2 = 1 - (apes$F_irrel_2 + apes$NF_rel_2 + apes$NF_irrel_2)
apes$prop2 = as.matrix(apes[c('F_rel_2', 'F_irrel_2', 'NF_rel_2', 'NF_irrel_2')])
which(apes$prop2 <= 0)  

# Model
mod_2ndhalf = brm(prop2 ~ condition + (condition | name), data = apes, family = 'dirichlet', iter = 10000, warmup = 1000, chains = 4, cores = 4, control = list(adapt_delta = 0.999,max_treedepth =12))  # ~1-1.5 min
summary(mod_2ndhalf)
conditional_effects(mod_2ndhalf, categorical = TRUE)

# Plot fitted values 
actions = c('F_rel_2', 'F_irrel_2', 'NF_rel_2', 'NF_irrel_2')
newdata = data.frame(condition = levels(apes$condition))
fit1 = fitted(mod_2ndhalf, newdata = newdata, re_formula = NA, robust = TRUE)
pl = expand.grid(condition = newdata$condition,
                 action = actions)
for (a in 1:length(actions)) {
  idx = which(pl$action == actions[a])
  pl[idx, c('fit', 'lwr', 'upr')] = fit1[, c(1, 3, 4), a] * 100  # to %
}
for (i in 1:nrow(pl)) {
  pl$Condition[i] = switch(as.character(pl$condition[i]),
                           'conflict' = 'Conflict',   
                           'noconflict' = 'No conflict',  
                           'control' = 'Control')        
  pl$Action[i] = switch(as.character(pl$action[i]),
                        'F_rel_2' = 'Right tool, relevant components',     
                        'F_irrel_2' = 'Right tool, irrelevant components', 
                        'NF_rel_2' = 'Wrong tool, relevant components',      
                        'NF_irrel_2' = 'Wrong tool, irrelevant components') 
}
pl$Condition = factor(pl$Condition, levels = c('Control', 'No conflict', 'Conflict'))  
pl$Action = factor(pl$Action, levels = c('Right tool, relevant components', 'Right tool, irrelevant components', 'Wrong tool, relevant components', 'Wrong tool, irrelevant components'))
ggplot(pl, aes(x = Condition, y = fit, ymin = lwr, ymax = upr, color = Action, shape = Action)) +
  geom_errorbar(width = 0, position = position_dodge(.5)) +
  geom_point(size = 2, position = position_dodge(.5)) +
  xlab('Condition') + ylab('Proportion of time, %') +
  theme_bw()

#Check if overlaps with the observed data
apes_long = reshape2::melt(apes[, c('condition', 'F_rel_2', 'F_irrel_2', 'NF_rel_2', 'NF_irrel_2')])
ggplot(apes_long, aes(x = condition, y = value, color = variable, shape = variable)) +
  geom_boxplot()  

## Single contrasts: differences in proportions of time spent doing action X in a particular condition
fit2 = fitted(mod_2ndhalf, newdata = newdata, re_formula = NA, summary = FALSE) * 100  # to %
dimnames(fit2)[[2]] = newdata$condition
idx_action = list(list(1, 4), list(1, 4), list(1, 4), 
                  list(1, c(2, 3, 4)), list(1, c(2, 3, 4)), list(1, c(2, 3, 4)))  
singles = expand.grid(condition = newdata$condition,
                      actions = c('FRel_2_vs_NFIrrel_2', 'FRel_2_vs_all'))
for (i in 1:nrow(singles)) {
  d = apply(as.matrix(fit2[, singles$condition[i], idx_action[[c]][[1]]]), 1, mean) - 
    apply(as.matrix(fit2[, singles$condition[i], idx_action[[c]][[2]]]), 1, mean)  
  singles[i, c('fit', 'lwr', 'upr')] = quantile(d, probs = c(.5, .025, .975))
}
for (i in 1:nrow(singles)) {
  singles$effect[i] = soundgen:::reportCI(singles[i, c('fit', 'lwr', 'upr')], digits = 1)
}
singles[, c('condition', 'actions', 'effect')]  

## Double contrasts: are these contrasts in %time spent doing different actions the same across conditions?
doubles = expand.grid(conditions = c('conflict_vs_control', 'noconflict_vs_control', 'conflict_vs_noconflict'),
                      actions = c('FRel_2_vs_NFIrrel_2', 'FRel_2_vs_all'))
idx_cond = rep(list(list(1, 2),  
                    list(3, 2),
                    list(3, 1)), 2)
idx_action = list(list(1, 4), list(1, 4), list(1, 4), 
                  list(1, c(2, 3, 4)), list(1, c(2, 3, 4)), list(1, c(2, 3, 4)))  
for (c in 1:nrow(doubles)) {
  d1 = apply(as.matrix(fit2[, idx_cond[[c]][[1]], idx_action[[c]][[1]]]), 1, mean) - 
    apply(as.matrix(fit2[, idx_cond[[c]][[1]], idx_action[[c]][[2]]]), 1, mean)  
  d2 = apply(as.matrix(fit2[, idx_cond[[c]][[2]], idx_action[[c]][[1]]]), 1, mean) - 
    apply(as.matrix(fit2[, idx_cond[[c]][[2]], idx_action[[c]][[2]]]), 1, mean)  
  doubles[c, c('fit', 'lwr', 'upr')] = quantile(d1 - d2, probs = c(.5, .025, .975))
}
for (i in 1:nrow(doubles)) {
  doubles$effect[i] = soundgen:::reportCI(doubles[i, c('fit', 'lwr', 'upr')], digits = 1)
}
doubles[, c('conditions', 'actions', 'effect')] 


### ALL INTERACTIONS IN THE 1ST QUARTILE OF THE TEST

rm(list=ls())
options(max.print=1000000) 
apes <- read.csv("/Users/XXX/Dataset_with_all_subjects_final_withoutlastactions.csv", header=TRUE, dec=",", sep=";", row.names=NULL)
apes
str(apes)

apes <- subset(apes, apes$name!="Manda")

setwd(dirname(rstudioapi::getActiveDocumentContext()$path))

library(brms)
library(ggplot2)
library(soundgen)  
library(reshape2)  

apes$F_rel_1st + apes$F_irrel_1st + apes$NF_rel_1st + apes$NF_irrel_1st  

for (v in c('F_rel_1st', 'F_irrel_1st', 'NF_rel_1st', 'NF_irrel_1st')) {
  apes[apes[, v] > 0, v] = apes[apes[, v] > 0, v] - 1e-6
  apes[apes[, v] <= 0, v] = 1e-6
}

apes$F_rel_1st = 1 - (apes$F_irrel_1st + apes$NF_rel_1st + apes$NF_irrel_1st)
apes$prop1st = as.matrix(apes[c('F_rel_1st', 'F_irrel_1st', 'NF_rel_1st', 'NF_irrel_1st')])
which(apes$prop1st <= 0)  # shouldn't be any

# Model
mod1st = brm(prop1st ~ condition + (condition | name), data = apes, family = 'dirichlet', iter = 10000, warmup = 1000, chains = 4, cores = 4, control = list(adapt_delta = 0.999,max_treedepth =12))  # ~1-1.5 min
summary(mod1st)
conditional_effects(mod1st, categorical = TRUE)

# Plot fitted values with custom graphics
actions = c('F_rel_1st', 'F_irrel_1st', 'NF_rel_1st', 'NF_irrel_1st')
newdata = data.frame(condition = levels(apes$condition))
fit1 = fitted(mod1st, newdata = newdata, re_formula = NA, robust = TRUE)
pl = expand.grid(condition = newdata$condition,
                 action = actions)
for (a in 1:length(actions)) {
  idx = which(pl$action == actions[a])
  pl[idx, c('fit', 'lwr', 'upr')] = fit1[, c(1, 3, 4), a] * 100  # to %
}
for (i in 1:nrow(pl)) {
  pl$Condition[i] = switch(as.character(pl$condition[i]),
                           'conflict' = 'Conflict',    
                           'noconflict' = 'No conflict',  
                           'control' = 'Control')        
  pl$Action[i] = switch(as.character(pl$action[i]),
                        'F_rel_1st' = 'Right tool, relevant components',     
                        'F_irrel_1st' = 'Right tool, irrelevant components',  
                        'NF_rel_1st' = 'Wrong tool, relevant components',      
                        'NF_irrel_1st' = 'Wrong tool, irrelevant components')   
}
pl$Condition = factor(pl$Condition, levels = c('Control', 'No conflict', 'Conflict'))  
pl$Action = factor(pl$Action, levels = c('Right tool, relevant components', 'Right tool, irrelevant components', 'Wrong tool, relevant components', 'Wrong tool, irrelevant components'))
ggplot(pl, aes(x = Condition, y = fit, ymin = lwr, ymax = upr, color = Action, shape = Action)) +
  geom_errorbar(width = 0, position = position_dodge(.5)) +
  geom_point(size = 2, position = position_dodge(.5)) +
  xlab('Condition') + ylab('Proportion of time, %') +
  theme_bw()

#Check if overlaps with the observed data
apes_long = reshape2::melt(apes[, c('condition', 'F_rel_1st', 'F_irrel_1st', 'NF_rel_1st', 'NF_irrel_1st')])
ggplot(apes_long, aes(x = condition, y = value, color = variable, shape = variable)) +
  geom_boxplot()  


## Single contrasts: differences in proportions of time spent doing action X in a particular condition
fit2 = fitted(mod1st, newdata = newdata, re_formula = NA, summary = FALSE) * 100  # to %
dimnames(fit2)[[2]] = newdata$condition
idx_action = list(list(1, 4), list(1, 4), list(1, 4), 
                  list(1, c(2, 3, 4)), list(1, c(2, 3, 4)), list(1, c(2, 3, 4)))  
singles = expand.grid(condition = newdata$condition,
                      actions = c('FRel_1st_vs_NFIrrel_1st', 'FRel_1st_vs_all'))
for (i in 1:nrow(singles)) {
  d = apply(as.matrix(fit2[, singles$condition[i], idx_action[[c]][[1]]]), 1, mean) - 
    apply(as.matrix(fit2[, singles$condition[i], idx_action[[c]][[2]]]), 1, mean)  
  singles[i, c('fit', 'lwr', 'upr')] = quantile(d, probs = c(.5, .025, .975))
}
for (i in 1:nrow(singles)) {
  singles$effect[i] = soundgen:::reportCI(singles[i, c('fit', 'lwr', 'upr')], digits = 1)
}
singles[, c('condition', 'actions', 'effect')]  

## Double contrasts: are these contrasts in %time spent doing different actions the same across conditions?
doubles = expand.grid(conditions = c('conflict_vs_control', 'noconflict_vs_control', 'conflict_vs_noconflict'),
                      actions = c('FRel_1_st_vs_NFIrrel_1st', 'FRel_1_vs_all_1st'))
idx_cond = rep(list(list(1, 2),  
                    list(3, 2),
                    list(3, 1)), 2)
idx_action = list(list(1, 4), list(1, 4), list(1, 4), 
                  list(1, c(2, 3, 4)), list(1, c(2, 3, 4)), list(1, c(2, 3, 4)))  
for (c in 1:nrow(doubles)) {
  d1 = apply(as.matrix(fit2[, idx_cond[[c]][[1]], idx_action[[c]][[1]]]), 1, mean) - 
    apply(as.matrix(fit2[, idx_cond[[c]][[1]], idx_action[[c]][[2]]]), 1, mean)  
  d2 = apply(as.matrix(fit2[, idx_cond[[c]][[2]], idx_action[[c]][[1]]]), 1, mean) - 
    apply(as.matrix(fit2[, idx_cond[[c]][[2]], idx_action[[c]][[2]]]), 1, mean)  
  doubles[c, c('fit', 'lwr', 'upr')] = quantile(d1 - d2, probs = c(.5, .025, .975))
}
for (i in 1:nrow(doubles)) {
  doubles$effect[i] = soundgen:::reportCI(doubles[i, c('fit', 'lwr', 'upr')], digits = 1)
}
doubles[, c('conditions', 'actions', 'effect')]  


### ALL INTERACTIONS IN THE 2ND QUARTILE OF THE TEST

rm(list=ls())
options(max.print=1000000) 
apes <- read.csv("/Users/XXX/Dataset_with_all_subjects_final_withoutlastactions.csv", header=TRUE, dec=",", sep=";", row.names=NULL)
apes
str(apes)

apes <- subset(apes, apes$name!="Manda")

setwd(dirname(rstudioapi::getActiveDocumentContext()$path))

library(brms)
library(ggplot2)
library(soundgen) 
library(reshape2)  

apes$F_rel_2nd + apes$F_irrel_2nd + apes$NF_rel_2nd + apes$NF_irrel_2nd  

for (v in c('F_rel_2nd', 'F_irrel_2nd', 'NF_rel_2nd', 'NF_irrel_2nd')) {
  apes[apes[, v] > 0, v] = apes[apes[, v] > 0, v] - 1e-6
  apes[apes[, v] <= 0, v] = 1e-6
}

apes$F_rel_2nd = 1 - (apes$F_irrel_2nd + apes$NF_rel_2nd + apes$NF_irrel_2nd)
apes$prop2nd = as.matrix(apes[c('F_rel_2nd', 'F_irrel_2nd', 'NF_rel_2nd', 'NF_irrel_2nd')])
which(apes$prop2nd <= 0) 

# Model
mod2nd = brm(prop2nd ~ condition + (condition | name), data = apes, family = 'dirichlet', iter = 10000, warmup = 1000, chains = 4, cores = 4, control = list(adapt_delta = 0.999,max_treedepth =12))  # ~1-1.5 min
summary(mod2nd)
conditional_effects(mod2nd, categorical = TRUE)

# Plot fitted values 
actions = c('F_rel_2nd', 'F_irrel_2nd', 'NF_rel_2nd', 'NF_irrel_2nd')
newdata = data.frame(condition = levels(apes$condition))
fit1 = fitted(mod2nd, newdata = newdata, re_formula = NA, robust = TRUE)
pl = expand.grid(condition = newdata$condition,
                 action = actions)
for (a in 1:length(actions)) {
  idx = which(pl$action == actions[a])
  pl[idx, c('fit', 'lwr', 'upr')] = fit1[, c(1, 3, 4), a] * 100  # to %
}
for (i in 1:nrow(pl)) {
  pl$Condition[i] = switch(as.character(pl$condition[i]),
                           'conflict' = 'Conflict',    
                           'noconflict' = 'No conflict',  
                           'control' = 'Control')         
  pl$Action[i] = switch(as.character(pl$action[i]),
                        'F_rel_2nd' = 'Right tool, relevant components',    
                        'F_irrel_2nd' = 'Right tool, irrelevant components',  
                        'NF_rel_2nd' = 'Wrong tool, relevant components',      
                        'NF_irrel_2nd' = 'Wrong tool, irrelevant components')   
}
pl$Condition = factor(pl$Condition, levels = c('Control', 'No conflict', 'Conflict')) 
pl$Action = factor(pl$Action, levels = c('Right tool, relevant components', 'Right tool, irrelevant components', 'Wrong tool, relevant components', 'Wrong tool, irrelevant components'))
ggplot(pl, aes(x = Condition, y = fit, ymin = lwr, ymax = upr, color = Action, shape = Action)) +
  geom_errorbar(width = 0, position = position_dodge(.5)) +
  geom_point(size = 2, position = position_dodge(.5)) +
  xlab('Condition') + ylab('Proportion of time, %') +
  theme_bw()
ggsave('myPlot.jpg', width = 15, height = 10, units = 'cm', dpi = 600)

#Check if overlaps with the observed data
apes_long = reshape2::melt(apes[, c('condition', 'F_rel_2nd', 'F_irrel_2nd', 'NF_rel_2nd', 'NF_irrel_2nd')])
ggplot(apes_long, aes(x = condition, y = value, color = variable, shape = variable)) +
  geom_boxplot() 


## Single contrasts: differences in proportions of time spent doing action X in a particular condition
fit2 = fitted(mod2nd, newdata = newdata, re_formula = NA, summary = FALSE) * 100  # to %
dimnames(fit2)[[2]] = newdata$condition
idx_action = list(list(1, 4), list(1, 4), list(1, 4), 
                  list(1, c(2, 3, 4)), list(1, c(2, 3, 4)), list(1, c(2, 3, 4)))  
singles = expand.grid(condition = newdata$condition,
                      actions = c('FRel_2nd_vs_NFIrrel_2nd', 'FRel_2nd_vs_all'))
for (i in 1:nrow(singles)) {
  d = apply(as.matrix(fit2[, singles$condition[i], idx_action[[c]][[1]]]), 1, mean) - 
    apply(as.matrix(fit2[, singles$condition[i], idx_action[[c]][[2]]]), 1, mean)  
  singles[i, c('fit', 'lwr', 'upr')] = quantile(d, probs = c(.5, .025, .975))
}
# optional: format for copy-pasting into the text
for (i in 1:nrow(singles)) {
  singles$effect[i] = soundgen:::reportCI(singles[i, c('fit', 'lwr', 'upr')], digits = 1)
}
singles[, c('condition', 'actions', 'effect')]  

## Double contrasts: are these contrasts in %time spent doing different actions the same across conditions?
doubles = expand.grid(conditions = c('conflict_vs_control', 'noconflict_vs_control', 'conflict_vs_noconflict'),
                      actions = c('FRel_2nd_vs_NFIrrel_2nd', 'FRel_2nd_vs_all'))
idx_cond = rep(list(list(1, 2),  
                    list(3, 2),
                    list(3, 1)), 2)
idx_action = list(list(1, 4), list(1, 4), list(1, 4), 
                  list(1, c(2, 3, 4)), list(1, c(2, 3, 4)), list(1, c(2, 3, 4)))  
for (c in 1:nrow(doubles)) {
  d1 = apply(as.matrix(fit2[, idx_cond[[c]][[1]], idx_action[[c]][[1]]]), 1, mean) - 
    apply(as.matrix(fit2[, idx_cond[[c]][[1]], idx_action[[c]][[2]]]), 1, mean)  
  d2 = apply(as.matrix(fit2[, idx_cond[[c]][[2]], idx_action[[c]][[1]]]), 1, mean) - 
    apply(as.matrix(fit2[, idx_cond[[c]][[2]], idx_action[[c]][[2]]]), 1, mean)  
  doubles[c, c('fit', 'lwr', 'upr')] = quantile(d1 - d2, probs = c(.5, .025, .975))
}
for (i in 1:nrow(doubles)) {
  doubles$effect[i] = soundgen:::reportCI(doubles[i, c('fit', 'lwr', 'upr')], digits = 1)
}
doubles[, c('conditions', 'actions', 'effect')]  


### ALL INTERACTIONS IN THE 3RD QUARTILE OF THE TEST

rm(list=ls())
options(max.print=1000000) 
apes <- read.csv("/XXX/Dataset_with_all_subjects_final_withoutlastactions.csv", header=TRUE, dec=",", sep=";", row.names=NULL)
apes
str(apes)

apes <- subset(apes, apes$name!="Manda")

setwd(dirname(rstudioapi::getActiveDocumentContext()$path))

library(brms)
library(ggplot2)
library(soundgen)  
library(reshape2)  

apes$F_rel_3rd + apes$F_irrel_3rd + apes$NF_rel_3rd + apes$NF_irrel_3rd  

for (v in c('F_rel_3rd', 'F_irrel_3rd', 'NF_rel_3rd', 'NF_irrel_3rd')) {
  apes[apes[, v] > 0, v] = apes[apes[, v] > 0, v] - 1e-6
  apes[apes[, v] <= 0, v] = 1e-6
}

apes$F_rel_3rd = 1 - (apes$F_irrel_3rd + apes$NF_rel_3rd + apes$NF_irrel_3rd)
apes$prop3rd = as.matrix(apes[c('F_rel_3rd', 'F_irrel_3rd', 'NF_rel_3rd', 'NF_irrel_3rd')])
which(apes$prop3rd <= 0)  

# Model
mod3rd = brm(prop3rd ~ condition + (condition | name), data = apes, family = 'dirichlet', iter = 10000, warmup = 1000, chains = 4, cores = 4, control = list(adapt_delta = 0.999,max_treedepth =12))  # ~1-1.5 min
summary(mod3rd)
conditional_effects(mod3rd, categorical = TRUE)

# Plot fitted values 
actions = c('F_rel_3rd', 'F_irrel_3rd', 'NF_rel_3rd', 'NF_irrel_3rd')
newdata = data.frame(condition = levels(apes$condition))
fit1 = fitted(mod3rd, newdata = newdata, re_formula = NA, robust = TRUE)
pl = expand.grid(condition = newdata$condition,
                 action = actions)
for (a in 1:length(actions)) {
  idx = which(pl$action == actions[a])
  pl[idx, c('fit', 'lwr', 'upr')] = fit1[, c(1, 3, 4), a] * 100  # to %
}
for (i in 1:nrow(pl)) {
  pl$Condition[i] = switch(as.character(pl$condition[i]),
                           'conflict' = 'Conflict',    
                           'noconflict' = 'No conflict',   
                           'control' = 'Control')        
  pl$Action[i] = switch(as.character(pl$action[i]),
                        'F_rel_3rd' = 'Right tool, relevant components',     
                        'F_irrel_3rd' = 'Right tool, irrelevant components',  
                        'NF_rel_3rd' = 'Wrong tool, relevant components',      
                        'NF_irrel_3rd' = 'Wrong tool, irrelevant components')   
}
pl$Condition = factor(pl$Condition, levels = c('Control', 'No conflict', 'Conflict'))  
pl$Action = factor(pl$Action, levels = c('Right tool, relevant components', 'Right tool, irrelevant components', 'Wrong tool, relevant components', 'Wrong tool, irrelevant components'))
ggplot(pl, aes(x = Condition, y = fit, ymin = lwr, ymax = upr, color = Action, shape = Action)) +
  geom_errorbar(width = 0, position = position_dodge(.5)) +
  geom_point(size = 2, position = position_dodge(.5)) +
  xlab('Condition') + ylab('Proportion of time, %') +
  theme_bw()
ggsave('myPlot.jpg', width = 15, height = 10, units = 'cm', dpi = 600)

#Check if overlaps with the observed data
apes_long = reshape2::melt(apes[, c('condition', 'F_rel_3rd', 'F_irrel_3rd', 'NF_rel_3rd', 'NF_irrel_3rd')])
ggplot(apes_long, aes(x = condition, y = value, color = variable, shape = variable)) +
  geom_boxplot()  


## Single contrasts: differences in proportions of time spent doing action X in a particular condition
fit2 = fitted(mod3rd, newdata = newdata, re_formula = NA, summary = FALSE) * 100  # to %
dimnames(fit2)[[2]] = newdata$condition
idx_action = list(list(1, 4), list(1, 4), list(1, 4), 
                  list(1, c(2, 3, 4)), list(1, c(2, 3, 4)), list(1, c(2, 3, 4))) 
singles = expand.grid(condition = newdata$condition,
                      actions = c('FRel_3rd_vs_NFIrrel_3rd', 'FRel_3rd_vs_all'))
for (i in 1:nrow(singles)) {
  d = apply(as.matrix(fit2[, singles$condition[i], idx_action[[c]][[1]]]), 1, mean) - 
    apply(as.matrix(fit2[, singles$condition[i], idx_action[[c]][[2]]]), 1, mean)  
  singles[i, c('fit', 'lwr', 'upr')] = quantile(d, probs = c(.5, .025, .975))
}
for (i in 1:nrow(singles)) {
  singles$effect[i] = soundgen:::reportCI(singles[i, c('fit', 'lwr', 'upr')], digits = 1)
}
singles[, c('condition', 'actions', 'effect')]  

## Double contrasts: are these contrasts in %time spent doing different actions the same across conditions?
doubles = expand.grid(conditions = c('conflict_vs_control', 'noconflict_vs_control', 'conflict_vs_noconflict'),
                      actions = c('FRel_3rd_vs_NFIrrel_3rd', 'FRel_3rd_vs_all'))
idx_cond = rep(list(list(1, 2),  
                    list(3, 2),
                    list(3, 1)), 2)
idx_action = list(list(1, 4), list(1, 4), list(1, 4), 
                  list(1, c(2, 3, 4)), list(1, c(2, 3, 4)), list(1, c(2, 3, 4)))  
for (c in 1:nrow(doubles)) {
  d1 = apply(as.matrix(fit2[, idx_cond[[c]][[1]], idx_action[[c]][[1]]]), 1, mean) - 
    apply(as.matrix(fit2[, idx_cond[[c]][[1]], idx_action[[c]][[2]]]), 1, mean)  
  d2 = apply(as.matrix(fit2[, idx_cond[[c]][[2]], idx_action[[c]][[1]]]), 1, mean) - 
    apply(as.matrix(fit2[, idx_cond[[c]][[2]], idx_action[[c]][[2]]]), 1, mean)  
  doubles[c, c('fit', 'lwr', 'upr')] = quantile(d1 - d2, probs = c(.5, .025, .975))
}
for (i in 1:nrow(doubles)) {
  doubles$effect[i] = soundgen:::reportCI(doubles[i, c('fit', 'lwr', 'upr')], digits = 1)
}
doubles[, c('conditions', 'actions', 'effect')]  


### ALL INTERACTIONS IN THE 4TH QUARTILE OF THE TEST

rm(list=ls())
options(max.print=1000000) 
apes <- read.csv("/Users/XXX/Dataset_with_all_subjects_final_withoutlastactions.csv", header=TRUE, dec=",", sep=";", row.names=NULL)
apes
str(apes)

apes <- subset(apes, apes$name!="Manda")

setwd(dirname(rstudioapi::getActiveDocumentContext()$path))

library(brms)
library(ggplot2)
library(soundgen)  
library(reshape2)  

apes$F_rel_4th + apes$F_irrel_4th + apes$NF_rel_4th + apes$NF_irrel_4th  

for (v in c('F_rel_4th', 'F_irrel_4th', 'NF_rel_4th', 'NF_irrel_4th')) {
  apes[apes[, v] > 0, v] = apes[apes[, v] > 0, v] - 1e-6
  apes[apes[, v] <= 0, v] = 1e-6
}

apes$F_rel_4th = 1 - (apes$F_irrel_4th + apes$NF_rel_4th + apes$NF_irrel_4th)
apes$prop4th = as.matrix(apes[c('F_rel_4th', 'F_irrel_4th', 'NF_rel_4th', 'NF_irrel_4th')])
which(apes$prop4th <= 0)  # shouldn't be any

# Model
mod4th = brm(prop4th ~ condition + (condition | name), data = apes, family = 'dirichlet', iter = 10000, warmup = 1000, chains = 4, cores = 4,control = list(adapt_delta = 0.999,max_treedepth =12))  # ~1-1.5 min
summary(mod4th)
conditional_effects(mod4th, categorical = TRUE)


# Plot fitted values 
actions = c('F_rel_4th', 'F_irrel_4th', 'NF_rel_4th', 'NF_irrel_4th')
newdata = data.frame(condition = levels(apes$condition))
fit1 = fitted(mod4th, newdata = newdata, re_formula = NA, robust = TRUE)
pl = expand.grid(condition = newdata$condition,
                 action = actions)
for (a in 1:length(actions)) {
  idx = which(pl$action == actions[a])
  pl[idx, c('fit', 'lwr', 'upr')] = fit1[, c(1, 3, 4), a] * 100  # to %
}
for (i in 1:nrow(pl)) {
  pl$Condition[i] = switch(as.character(pl$condition[i]),
                           'conflict' = 'Conflict',    
                           'noconflict' = 'No conflict',   
                           'control' = 'Control')         
  pl$Action[i] = switch(as.character(pl$action[i]),
                        'F_rel_4th' = 'Right tool, relevant components',     
                        'F_irrel_4th' = 'Right tool, irrelevant components',  
                        'NF_rel_4th' = 'Wrong tool, relevant components',     
                        'NF_irrel_4th' = 'Wrong tool, irrelevant components')   
}
pl$Condition = factor(pl$Condition, levels = c('Control', 'No conflict', 'Conflict'))  
pl$Action = factor(pl$Action, levels = c('Right tool, relevant components', 'Right tool, irrelevant components', 'Wrong tool, relevant components', 'Wrong tool, irrelevant components'))
ggplot(pl, aes(x = Condition, y = fit, ymin = lwr, ymax = upr, color = Action, shape = Action)) +
  geom_errorbar(width = 0, position = position_dodge(.5)) +
  geom_point(size = 2, position = position_dodge(.5)) +
  xlab('Condition') + ylab('Proportion of time, %') +
  theme_bw()

#Check if overlaps with the observed data
apes_long = reshape2::melt(apes[, c('condition', 'F_rel_4th', 'F_irrel_4th', 'NF_rel_4th', 'NF_irrel_4th')])
ggplot(apes_long, aes(x = condition, y = value, color = variable, shape = variable)) +
  geom_boxplot()  


## Single contrasts: differences in proportions of time spent doing action X in a particular condition
fit2 = fitted(mod4th, newdata = newdata, re_formula = NA, summary = FALSE) * 100  # to %
dimnames(fit2)[[2]] = newdata$condition
idx_action = list(list(1, 4), list(1, 4), list(1, 4), 
                  list(1, c(2, 3, 4)), list(1, c(2, 3, 4)), list(1, c(2, 3, 4))) 
singles = expand.grid(condition = newdata$condition,
                      actions = c('FRel__4th_vs_NFIrrel_4th', 'FRel_4th_vs_all'))
for (i in 1:nrow(singles)) {
  d = apply(as.matrix(fit2[, singles$condition[i], idx_action[[c]][[1]]]), 1, mean) - 
    apply(as.matrix(fit2[, singles$condition[i], idx_action[[c]][[2]]]), 1, mean)  
  singles[i, c('fit', 'lwr', 'upr')] = quantile(d, probs = c(.5, .025, .975))
}
for (i in 1:nrow(singles)) {
  singles$effect[i] = soundgen:::reportCI(singles[i, c('fit', 'lwr', 'upr')], digits = 1)
}
singles[, c('condition', 'actions', 'effect')]  

## Double contrasts: are these contrasts in %time spent doing different actions the same across conditions?
doubles = expand.grid(conditions = c('conflict_vs_control', 'noconflict_vs_control', 'conflict_vs_noconflict'),
                      actions = c('FRel_4th_vs_NFIrrel_4th', 'FRel_4th_vs_all'))
idx_cond = rep(list(list(1, 2), 
                    list(3, 2),
                    list(3, 1)), 2)
idx_action = list(list(1, 4), list(1, 4), list(1, 4), 
                  list(1, c(2, 3, 4)), list(1, c(2, 3, 4)), list(1, c(2, 3, 4)))  
for (c in 1:nrow(doubles)) {
  d1 = apply(as.matrix(fit2[, idx_cond[[c]][[1]], idx_action[[c]][[1]]]), 1, mean) - 
    apply(as.matrix(fit2[, idx_cond[[c]][[1]], idx_action[[c]][[2]]]), 1, mean)  
  d2 = apply(as.matrix(fit2[, idx_cond[[c]][[2]], idx_action[[c]][[1]]]), 1, mean) - 
    apply(as.matrix(fit2[, idx_cond[[c]][[2]], idx_action[[c]][[2]]]), 1, mean)  
  doubles[c, c('fit', 'lwr', 'upr')] = quantile(d1 - d2, probs = c(.5, .025, .975))
}
for (i in 1:nrow(doubles)) {
  doubles$effect[i] = soundgen:::reportCI(doubles[i, c('fit', 'lwr', 'upr')], digits = 1)
}
doubles[, c('conditions', 'actions', 'effect')]  
