# Supplementary material for: Great apes selectively retrieve relevant memories to guide action
Source: Sci Rep. 2020 Jul 28;10:12603. doi: 10.1038/s41598-020-69607-6 (PMC7387339; doi:10.1038/s41598-020-69607-6)
Supplement: Supplementary file 3 [file 41598_2020_69607_MOESM3_ESM.zip]

Archive with 15 entries (14 files):
- Dataset_with_all_subjects_final.csv
- __MACOSX/
- __MACOSX/._Dataset_with_all_subjects_final.csv
- Dataset_Baseline_successful_subjects.csv
- __MACOSX/._Dataset_Baseline_successful_subjects.csv
- Dataset_with_all_subjects_final_withoutlastactions.csv
- __MACOSX/._Dataset_with_all_subjects_final_withoutlastactions.csv
- Dataset_Total_times.csv
- __MACOSX/._Dataset_Total_times.csv
- Dataset_Individual_proportions.csv
- __MACOSX/._Dataset_Individual_proportions.csv
- Dataset_Time_to_first_relevant_interaction.csv
- __MACOSX/._Dataset_Time_to_first_relevant_interaction.csv
- Dataset_with_scores.csv
- __MACOSX/._Dataset_with_scores.csv
