# Supplementary material for: Great apes selectively retrieve relevant memories to guide action
Source: Sci Rep. 2020 Jul 28;10:12603. doi: 10.1038/s41598-020-69607-6 (PMC7387339; doi:10.1038/s41598-020-69607-6)
Supplement: Supplementary file 3 [file 41598_2020_69607_MOESM3_ESM.zip › Dataset_with_all_subjects_final.csv]

name	task	condition	T_score	F_rel	F_irrel	NF_rel	NF_irrel	F_rel_1	F_irrel_1	NF_rel_1	NF_irrel_1	F_rel_2	F_irrel_2	NF_rel_2	NF_irrel_2	F_rel_1st	F_irrel_1st	NF_rel_1st	NF_irrel_1st	F_rel_2nd	F_irrel_2nd	NF_rel_2nd	NF_irrel_2nd	F_rel_3rd	F_irrel_3rd	NF_rel_3rd	NF_irrel_3rd	F_rel_4th	F_irrel_4th	NF_rel_4th	NF_irrel_4th	rel_total	F_total	F_rel_2_F_rel_1	F_rel_3_F_rel_2	F_rel_4_F_rel_3	F_rel_1_NF_irrel_1	F_rel_2_NF_irrel_2	F_rel_3_NF_irrel_3	F_rel_4_NF_irrel_4
Selma	hookset	conflict	1	0,194179894	0,007407407	0,517460317	0,280952381	0	0	0,715873016	0,284126984	0,388359788	0,014814815	0,319047619	0,277777778	0	0	0,60832444	0,39167556	0	0	0,82010582	0,17989418	0	0	0,435978836	0,564021164	0,77019937	0,029380902	0,200419727	0	0,711640212	0,201587302	0	0	0,77019937	-0,39167556	-0,17989418	-0,564021164	0,77019937
Selma	holeset	noconflict	1	0,677656368	0,322343632	0	0	0,432931424	0,567068576	0	0	0,922381311	0,077618689	0	0	0,168801809	0,831198191	0	0	0,69706104	0,30293896	0	0	0,844762622	0,155237378	0	0	1	0	0	0	0,677656368	1	0,528259231	0,147701582	0,155237378	0,168801809	0,69706104	0,844762622	1
Linda	hookset	conflict	1	0,194249649	0	0,504207574	0,301542777	0	0	0,62973352	0,37026648	0,388499299	0	0,378681627	0,232819074	0	0	0,772791024	0,227208976	0	0	0,486676017	0,513323983	0	0	0,534361851	0,465638149	0,775910364	0	0,224089636	0	0,698457223	0,194249649	0	0	0,775910364	-0,227208976	-0,513323983	-0,465638149	0,775910364
Linda	holeset	noconflict	1	1	0	0	0	1	0	0	0	1	0	0	0	1	0	0	0	1	0	0	0	1	0	0	0	1	0	0	0	1	1	0	0	0	1	1	1	1
Linda	screwset	control	0	0	0	0,349645287	0,650354713	0	0	0,699290575	0,300709425	0	0	0	1	0	0	1	0	0	0	0,39858115	0,60141885	0	0	0	1	0	0	0	1	0,349645287	0	0	0	0	0	-0,60141885	-1	-1
Naong	screwset	noconflict	1	0,786163522	0,213836478	0	0	0,572327044	0,427672956	0	0	1	0	0	0	0,144654088	0,855345912	0	0	1	0	0	0	1	0	0	0	1	0	0	0	0,786163522	1	0,855345912	0	0	0,144654088	1	1	1
Naong	holeset	conflict	1	0,816936689	0,183063311	0	0	0,756575492	0,243424508	0	0	0,877297887	0,122702113	0	0	0,798836411	0,201163589	0	0	0,714314573	0,285685427	0	0	0,652158974	0,347841026	0	0	1	0	0	0	0,816936689	1	-0,084521838	-0,062155599	0,347841026	0,798836411	0,714314573	0,652158974	1
Naong	hookset	control	0	0	0	0,291120815	0,708879185	0	0	0,279784367	0,720215633	0	0	0,302458486	0,697541514	0	0	0	1	0	0	0,559568733	0,440431267	0	0	0,604916972	0,395083028	0	0	0	1	0,291120815	0	0	0	0	-1	-0,440431267	-0,395083028	-1
Santino	screwset	noconflict	1	0,571936243	0,192477702	0,118383853	0,117202202	0,168380789	0,360447101	0,236767705	0,234404404	0,975491698	0,024508302	0	0	0,057655781	0	0,47353541	0,468808809	0,279105797	0,720894203	0	0	0,950983396	0,049016604	0	0	1	0	0	0	0,690320096	0,764413945	0,221450016	0,671877599	0,049016604	-0,411153028	0,279105797	0,950983396	1
Santino	holeset	conflict	1	0,52468187	0,219377599	0,159657301	0,09628323	0,511051441	0,087715373	0,23012854	0,171104647	0,538685535	0,354645074	0,087256379	0,019413012	0,154546133	0,056885706	0,446358867	0,342209294	0,867556749	0,118545039	0,013898212	0	0,456602272	0,543397728	0	0	0,645359389	0,146987892	0,169861515	0,037791204	0,675219413	0,734143855	0,713010616	-0,410954477	0,188757117	-0,187663161	0,867556749	0,456602272	0,607568185
Maggan	screwset	conflict	1	0,10669746	0	0,691454965	0,201847575	0	0	0,725635104	0,274364896	0,213394919	0	0,657274827	0,129330254	0	0	0,583833718	0,416166282	0	0	0,86743649	0,13256351	0	0	0,948883757	0,051116243	0,426789838	0	0,365665897	0,207544265	0,798152425	0,10669746	0	0	0,426789838	-0,416166282	-0,13256351	-0,051116243	0,219245573
Maggan	hookset	noconflict	1	0,575013348	0,424986652	0	0	0,153764015	0,846235985	0	0	0,99626268	0,00373732	0	0	0,032568073	0,967431927	0	0	0,274959957	0,725040043	0	0	0,99252536	0,00747464	0	0	1	0	0	0	0,575013348	1	0,242391884	0,717565403	0,00747464	0,032568073	0,274959957	0,99252536	1
Maggan	holeset	control	0	0,067524116	0,932475884	0	0	0,135048232	0,864951768	0	0	0	1	0	0	0	1	0	0	0,371681416	0,628318584	0	0	0	1	0	0	0	1	0	0	0,067524116	1	0,371681416	-0,371681416	0	0	0,371681416	0	0
Manda	screwset	conflict	0	0,535729387	0,178435518	0,061733615	0,22410148	0,630021142	0,327272727	0,00845666	0,034249471	0,441437632	0,029598309	0,115010571	0,413953488	0,768287526	0,231712474	0	0	0,491754757	0,422832981	0,016913319	0,068498943	0	0	0,230021142	0,769978858	0,882875264	0,059196617	0	0,057928118	0,597463002	0,714164905	-0,276532769	-0,491754757	0,882875264	0,768287526	0,423255814	-0,769978858	0,824947146
Manda	hookset	noconflict	0	0,212566515	0,48898756	0,083306903	0,215139021	0,350194553	0,649805447	0	0	0,070933143	0,323489453	0,169038255	0,436539149	0,437359032	0,562640968	0	0	0,260086201	0,739913799	0	0	0,141866285	0,646978906	0	0,211154809	0	0	0,338076511	0,661923489	0,295873419	0,701554075	-0,177272831	-0,118219916	-0,141866285	0,437359032	0,260086201	-0,069288524	-0,661923489
Manda	holeset	control	0	0,171122995	0,601604278	0	0,227272727	0,342245989	0,657754011	0	0	0	0,545454545	0	0,454545455	0,684491979	0,315508021	0	0	0	1	0	0	0	1	0	0	0	0,090909091	0	0,909090909	0,171122995	0,772727273	-0,684491979	0	0	0,684491979	0	0	-0,909090909
