# Supplementary material for: Great apes selectively retrieve relevant memories to guide action
Source: Sci Rep. 2020 Jul 28;10:12603. doi: 10.1038/s41598-020-69607-6 (PMC7387339; doi:10.1038/s41598-020-69607-6)
Supplement: Supplementary file 3 [file 41598_2020_69607_MOESM3_ESM.zip › Dataset_Baseline_successful_subjects.csv]

name	task	condition	T_score	F_rel	F_irrel	NF_rel	NF_irrel	F_rel_1	F_irrel_1	NF_rel_1	NF_irrel_1	F_rel_2	F_irrel_2	NF_rel_2	NF_irrel_2
Selma	hookset	conflict	1	0	0	0.229	0.771	0	0	0.535	0.465	0	0	0	1
Selma	holeset	noconflict	1	0.194	0.806	0	0	0.429	0.571	0	0	0	1	0	0
Linda	hookset	conflict	1	0	0	1	0	0	0	1	0	0	0	1	0
Linda	holeset	noconflict	1	0	0	0.797	0.203	0	0	1	0	0	0	0.571	0.429
Linda	screwset	control	0	0	0	0.005	0.905	0	0	0	1	0	0	0.224	0.776
Naong	screwset	noconflict	1	0	0	0.1	0.9	0	0	0.475	0.525	0	0	0	1
Naong	holeset	conflict	1	0	0	0.582	0.418	0	0	0.666	0.334	0	0	0.543	0.457
Naong	hookset	control	0	0	0	0.643	0.357	0	0	0.683	0.317	0	0	0.593	0.407
Santino	screwset	noconflict	1	0	0	0	0	0	0	0	0	0	0	0	0
Santino	holeset	conflict	1	0.633	0.367	0	0	0.547	0.453	0	0	0.669	0.331	0	0
Maggan	screwset	conflict	1	0	0	0	0	0	0	0	0	0	0	0	0
Maggan	hookset	noconflict	1	0.767	0.233	0	0	0	1	0	0	1	0	0	0
Maggan	holeset	control	0	0.112	0.888	0	0	0.345	0.655	0	0	0	1	0	0
