# Supplementary material for: Great apes selectively retrieve relevant memories to guide action
Source: Sci Rep. 2020 Jul 28;10:12603. doi: 10.1038/s41598-020-69607-6 (PMC7387339; doi:10.1038/s41598-020-69607-6)
Supplement: Supplementary file 3 [file 41598_2020_69607_MOESM3_ESM.zip › Dataset_with_all_subjects_final_withoutlastactions.csv]

name	task	condition	T_score	F_rel	F_irrel	NF_rel	NF_irrel	F_rel_1	F_irrel_1	NF_rel_1	NF_irrel_1	F_rel_2	F_irrel_2	NF_rel_2	NF_irrel_2	F_rel_1st	F_irrel_1st	NF_rel_1st	NF_irrel_1st	F_rel_2nd	F_irrel_2nd	NF_rel_2nd	NF_irrel_2nd	F_rel_3rd	F_irrel_3rd	NF_rel_3rd	NF_irrel_3rd	F_rel_4th	F_irrel_4th	NF_rel_4th	NF_irrel_4th	rel_total	F_total
Selma	hookset	conflict	1	0,081855801	0,008457426	0,580753315	0,328933458	0	0	0,676213446	0,323786554	0,164023726	0,016947101	0,484929185	0,334099988	0	0	0,687368104	0,312631896	0	0	0,665058788	0,334941212	0	0	0,709375942	0,290624058	0,329303117	0,034023938	0,258764202	0,377908743	0,662609116	0,090313227
Selma	holeset	noconflict	1	0,657388867	0,342611133	0	0	0,397276732	0,602723268	0	0	0,917501001	0,082498999	0	0	0,14577493	0,85422507	0	0	0,648778534	0,351221466	0	0	0,835002002	0,164997998	0	0	1	0	0	0	0,657388867	1
Linda	hookset	conflict	1	0,163451037	0	0,374317437	0,462231525	0	0	0,317255187	0,682744813	0,326902075	0	0,431379687	0,241718238	0	0	0,167455406	0,832544594	0	0	0,467054969	0,532945031	0	0	0,565708045	0,434291955	0,65380415	0	0,297051329	0,049144521	0,537768475	0,163451037
Linda	holeset	noconflict	1	1	0	0	0	1	0	0	0	1	0	0	0	1	0	0	0	1	0	0	0	1	0	0	0	1	0	0	0	1	1
Linda	screwset	control	0	0	0	0,349645287	0,650354713	0	0	0,699290575	0,300709425	0	0	0	1	0	0	1	0	0	0	0,39858115	0,60141885	0	0	0	1	0	0	0	1	0,349645287	0
Naong	screwset	noconflict	1	0,72944664	0,27055336	0	0	0,458893281	0,541106719	0	0	1	0	0	0	0	1	0	0	0,917786561	0,082213439	0	0	1	0	0	0	1	0	0	0	0,72944664	1
Naong	holeset	conflict	1	0,729347112	0,270652888	0	0	0,822587269	0,177412731	0	0	0,599628624	0,400371376	0	0	0,901559047	0,098440953	0	0	0,763085647	0,236914353	0	0	0,449734186	0,550265814	0	0	0,822427417	0,177572583	0	0	0,729347112	1
Naong	hookset	control	0	0	0	0,291120815	0,708879185	0	0	0,279784367	0,720215633	0	0	0,302458486	0,697541514	0	0	0	1	0	0	0,559568733	0,440431267	0	0	0,604916972	0,395083028	0	0	0	1	0,291120815	0
Santino	screwset	noconflict	1	0,568308809	0,194108768	0,119387044	0,11819538	0,161333604	0,363501549	0,238774087	0,23639076	0,975284013	0,024715987	0	0	0,049670306	0	0,477548174	0,47278152	0,272996902	0,727003098	0	0	0,950568026	0,049431974	0	0	1	0	0	0	0,687695852	0,762417577
Santino	holeset	conflict	1	0,526090998	0,218727232	0,159183981	0,095997789	0,505916639	0,088636535	0,232545286	0,17290154	0,546265357	0,348817928	0,085822677	0,019094038	0,156169133	0,057483104	0,440544683	0,34580308	0,855664146	0,119789966	0,024545889	0	0,450895661	0,549104339	0	0	0,641635053	0,148531518	0,171645353	0,038188076	0,685274979	0,74481823
Maggan	screwset	conflict	1	0,081089642	0	0,711276528	0,20763383	0	0	0,717770035	0,282229965	0,162179284	0	0,704783022	0,133037694	0	0	0,600570162	0,399429838	0	0	0,834969908	0,165030092	0	0	0,947418435	0,052581565	0,324358568	0	0,462147608	0,213493823	0,79236617	0,081089642
Maggan	hookset	noconflict	1	0,549518959	0,450481041	0	0	0,162988115	0,837011885	0	0	0,936049802	0,063950198	0	0	0	1	0	0	0,325976231	0,674023769	0	0	0,872099604	0,127900396	0	0	1	0	0	0	0,549518959	1
Maggan	holeset	control	0	0,067524116	0,932475884	0	0	0,135048232	0,864951768	0	0	0	1	0	0	0	1	0	0	0,371681416	0,628318584	0	0	0	1	0	0	0	1	0	0	0,067524116	1
Manda	screwset	conflict	0	0,535729387	0,178435518	0,061733615	0,22410148	0,630021142	0,327272727	0,00845666	0,034249471	0,441437632	0,029598309	0,115010571	0,413953488	0,768287526	0,231712474	0	0	0,491754757	0,422832981	0,016913319	0,068498943	0	0	0,230021142	0,769978858	0,882875264	0,059196617	0	0,057928118	0,597463002	0,714164905
Manda	hookset	noconflict	0	0,212566515	0,48898756	0,083306903	0,215139021	0,350194553	0,649805447	0	0	0,070933143	0,323489453	0,169038255	0,436539149	0,437359032	0,562640968	0	0	0,260086201	0,739913799	0	0	0,141866285	0,646978906	0	0,211154809	0	0	0,338076511	0,661923489	0,295873419	0,701554075
Manda	holeset	control	0	0,171122995	0,601604278	0	0,227272727	0,342245989	0,657754011	0	0	0	0,545454545	0	0,454545455	0,684491979	0,315508021	0	0	0	1	0	0	0	1	0	0	0	0,090909091	0	0,909090909	0,171122995	0,772727273
