# Supplementary material for: Great apes selectively retrieve relevant memories to guide action
Source: Sci Rep. 2020 Jul 28;10:12603. doi: 10.1038/s41598-020-69607-6 (PMC7387339; doi:10.1038/s41598-020-69607-6)
Supplement: Supplementary file 3 [file 41598_2020_69607_MOESM3_ESM.zip › Dataset_Total_times.csv]

name	task	condition	T_score	test_min	test_attempts	FOT_time	FOT_min	POT_time	POT_min	FOT_to_overall	POT_to_overall
Selma	hookset	conflict	1	0.61	2	441	7.35	750	12.5	0.37	0.63
Selma	holeset	no-conflict	1	0.59	1	3623	60.38	0	0	1	0
Linda	hookset	conflict	1	0.65	2	307	5.12	526	8.77	0.3685	0.6315
Linda	screwset	control	0	0.42
Linda	holeset	no-conflict	1	0.11	1	2549	42.48	0	0	1	0
Naong	screwset	no-conflict	1	0.281	1	1433	23.88	0	0	1	0
Naong	hookset	control	0	1.6
Naong	holeset	conflict	1	4.13	3	1713	28.55	248	4.13	0.8735	0.1265
Santino	screwset	no-conflict	1	2.1	6	849	14.15	0	0	1	0
Santino	holeset	conflict	1	4.6	7	4639	77.31	1351	22.51	0.7745	0.2255
Maggan	holeset	control	0	1.25
Maggan	screwset	conflict	1	1.85	2	2269	37.81	778	12.97	0.745	0.255
Maggan	hookset	no-conflict	1	0.9	2	2601	43.34	0	0	1	0
Manda	screwset	conflict	0	4.47	10	2363	39.38	511	8.51	0.822	0.178
Manda	hookset	noconflict	0	5.25	10	1998	33.3	0	0	1	0
Manda	holeset	control	0	1.46
