# Supplementary material for: Great apes selectively retrieve relevant memories to guide action
Source: Sci Rep. 2020 Jul 28;10:12603. doi: 10.1038/s41598-020-69607-6 (PMC7387339; doi:10.1038/s41598-020-69607-6)
Supplement: Supplementary file 3 [file 41598_2020_69607_MOESM3_ESM.zip › Dataset_Individual_proportions.csv]

name	condition	interaction	quartile	proportion
Selma	noconflict	Right_tool_Relevant_components	1	0,168801809
Selma	noconflict	Right_tool_Relevant_components	2	0,69706104
Selma	noconflict	Right_tool_Relevant_components	3	0,844762622
Selma	noconflict	Right_tool_Relevant_components	4	1
Selma	noconflict	Right_tool_Irrelevant_components	1	0,831198191
Selma	noconflict	Right_tool_Irrelevant_components	2	0,30293896
Selma	noconflict	Right_tool_Irrelevant_components	3	0,155237378
Selma	noconflict	Right_tool_Irrelevant_components	4	0
Selma	noconflict	Wrong_tool_Relevant_components	1	0
Selma	noconflict	Wrong_tool_Relevant_components	2	0
Selma	noconflict	Wrong_tool_Relevant_components	3	0
Selma	noconflict	Wrong_tool_Relevant_components	4	0
Selma	noconflict	Wrong_tool_Irrelevant_components	1	0
Selma	noconflict	Wrong_tool_Irrelevant_components	2	0
Selma	noconflict	Wrong_tool_Irrelevant_components	3	0
Selma	noconflict	Wrong_tool_Irrelevant_components	4	0
Selma	conflict	Right_tool_Relevant_components	1	0
Selma	conflict	Right_tool_Relevant_components	2	0
Selma	conflict	Right_tool_Relevant_components	3	0
Selma	conflict	Right_tool_Relevant_components	4	0,77019937
Selma	conflict	Right_tool_Irrelevant_components	1	0
Selma	conflict	Right_tool_Irrelevant_components	2	0
Selma	conflict	Right_tool_Irrelevant_components	3	0
Selma	conflict	Right_tool_Irrelevant_components	4	0,029380902
Selma	conflict	Wrong_tool_Relevant_components	1	0,60832444
Selma	conflict	Wrong_tool_Relevant_components	2	0,82010582
Selma	conflict	Wrong_tool_Relevant_components	3	0,435978836
Selma	conflict	Wrong_tool_Relevant_components	4	0,200419727
Selma	conflict	Wrong_tool_Irrelevant_components	1	0,39167556
Selma	conflict	Wrong_tool_Irrelevant_components	2	0,17989418
Selma	conflict	Wrong_tool_Irrelevant_components	3	0,564021164
Selma	conflict	Wrong_tool_Irrelevant_components	4	0
Linda	control	Right_tool_Relevant_components	1	0
Linda	control	Right_tool_Relevant_components	2	0
Linda	control	Right_tool_Relevant_components	3	0
Linda	control	Right_tool_Relevant_components	4	0
Linda	control	Right_tool_Irrelevant_components	1	0
Linda	control	Right_tool_Irrelevant_components	2	0
Linda	control	Right_tool_Irrelevant_components	3	0
Linda	control	Right_tool_Irrelevant_components	4	0
Linda	control	Wrong_tool_Relevant_components	1	1
Linda	control	Wrong_tool_Relevant_components	2	0,39858115
Linda	control	Wrong_tool_Relevant_components	3	0
Linda	control	Wrong_tool_Relevant_components	4	0
Linda	control	Wrong_tool_Irrelevant_components	1	0
Linda	control	Wrong_tool_Irrelevant_components	2	0,60141885
Linda	control	Wrong_tool_Irrelevant_components	3	1
Linda	control	Wrong_tool_Irrelevant_components	4	1
Linda	noconflict	Right_tool_Relevant_components	1	1
Linda	noconflict	Right_tool_Relevant_components	2	1
Linda	noconflict	Right_tool_Relevant_components	3	1
Linda	noconflict	Right_tool_Relevant_components	4	1
Linda	noconflict	Right_tool_Irrelevant_components	1	0
Linda	noconflict	Right_tool_Irrelevant_components	2	0
Linda	noconflict	Right_tool_Irrelevant_components	3	0
Linda	noconflict	Right_tool_Irrelevant_components	4	0
Linda	noconflict	Wrong_tool_Relevant_components	1	0
Linda	noconflict	Wrong_tool_Relevant_components	2	0
Linda	noconflict	Wrong_tool_Relevant_components	3	0
Linda	noconflict	Wrong_tool_Relevant_components	4	0
Linda	noconflict	Wrong_tool_Irrelevant_components	1	0
Linda	noconflict	Wrong_tool_Irrelevant_components	2	0
Linda	noconflict	Wrong_tool_Irrelevant_components	3	0
Linda	noconflict	Wrong_tool_Irrelevant_components	4	0
Linda	conflict	Right_tool_Relevant_components	1	0
Linda	conflict	Right_tool_Relevant_components	2	0
Linda	conflict	Right_tool_Relevant_components	3	0
Linda	conflict	Right_tool_Relevant_components	4	0,775910364
Linda	conflict	Right_tool_Irrelevant_components	1	0
Linda	conflict	Right_tool_Irrelevant_components	2	0
Linda	conflict	Right_tool_Irrelevant_components	3	0
Linda	conflict	Right_tool_Irrelevant_components	4	0
Linda	conflict	Wrong_tool_Relevant_components	1	0,772791024
Linda	conflict	Wrong_tool_Relevant_components	2	0,486676017
Linda	conflict	Wrong_tool_Relevant_components	3	0,534361851
Linda	conflict	Wrong_tool_Relevant_components	4	0,224089636
Linda	conflict	Wrong_tool_Irrelevant_components	1	0,227208976
Linda	conflict	Wrong_tool_Irrelevant_components	2	0,513323983
Linda	conflict	Wrong_tool_Irrelevant_components	3	0,465638149
Linda	conflict	Wrong_tool_Irrelevant_components	4	0
Naong	control	Right_tool_Relevant_components	1	0
Naong	control	Right_tool_Relevant_components	2	0
Naong	control	Right_tool_Relevant_components	3	0
Naong	control	Right_tool_Relevant_components	4	0
Naong	control	Right_tool_Irrelevant_components	1	0
Naong	control	Right_tool_Irrelevant_components	2	0
Naong	control	Right_tool_Irrelevant_components	3	0
Naong	control	Right_tool_Irrelevant_components	4	0
Naong	control	Wrong_tool_Relevant_components	1	0
Naong	control	Wrong_tool_Relevant_components	2	0,559568733
Naong	control	Wrong_tool_Relevant_components	3	0,604916972
Naong	control	Wrong_tool_Relevant_components	4	0
Naong	control	Wrong_tool_Irrelevant_components	1	1
Naong	control	Wrong_tool_Irrelevant_components	2	0,440431267
Naong	control	Wrong_tool_Irrelevant_components	3	0,395083028
Naong	control	Wrong_tool_Irrelevant_components	4	1
Naong	noconflict	Right_tool_Relevant_components	1	0,144654088
Naong	noconflict	Right_tool_Relevant_components	2	1
Naong	noconflict	Right_tool_Relevant_components	3	1
Naong	noconflict	Right_tool_Relevant_components	4	1
Naong	noconflict	Right_tool_Irrelevant_components	1	0,855345912
Naong	noconflict	Right_tool_Irrelevant_components	2	0
Naong	noconflict	Right_tool_Irrelevant_components	3	0
Naong	noconflict	Right_tool_Irrelevant_components	4	0
Naong	noconflict	Wrong_tool_Relevant_components	1	0
Naong	noconflict	Wrong_tool_Relevant_components	2	0
Naong	noconflict	Wrong_tool_Relevant_components	3	0
Naong	noconflict	Wrong_tool_Relevant_components	4	0
Naong	noconflict	Wrong_tool_Irrelevant_components	1	0
Naong	noconflict	Wrong_tool_Irrelevant_components	2	0
Naong	noconflict	Wrong_tool_Irrelevant_components	3	0
Naong	noconflict	Wrong_tool_Irrelevant_components	4	0
Naong	conflict	Right_tool_Relevant_components	1	0,798836411
Naong	conflict	Right_tool_Relevant_components	2	0,714314573
Naong	conflict	Right_tool_Relevant_components	3	0,652158974
Naong	conflict	Right_tool_Relevant_components	4	1
Naong	conflict	Right_tool_Irrelevant_components	1	0,201163589
Naong	conflict	Right_tool_Irrelevant_components	2	0,285685427
Naong	conflict	Right_tool_Irrelevant_components	3	0,347841026
Naong	conflict	Right_tool_Irrelevant_components	4	0
Naong	conflict	Wrong_tool_Relevant_components	1	0
Naong	conflict	Wrong_tool_Relevant_components	2	0
Naong	conflict	Wrong_tool_Relevant_components	3	0
Naong	conflict	Wrong_tool_Relevant_components	4	0
Naong	conflict	Wrong_tool_Irrelevant_components	1	0
Naong	conflict	Wrong_tool_Irrelevant_components	2	0
Naong	conflict	Wrong_tool_Irrelevant_components	3	0
Naong	conflict	Wrong_tool_Irrelevant_components	4	0
Santino	noconflict	Right_tool_Relevant_components	1	0,057655781
Santino	noconflict	Right_tool_Relevant_components	2	0,279105797
Santino	noconflict	Right_tool_Relevant_components	3	0,950983396
Santino	noconflict	Right_tool_Relevant_components	4	1
Santino	noconflict	Right_tool_Irrelevant_components	1	0
Santino	noconflict	Right_tool_Irrelevant_components	2	0,720894203
Santino	noconflict	Right_tool_Irrelevant_components	3	0,049016604
Santino	noconflict	Right_tool_Irrelevant_components	4	0
Santino	noconflict	Wrong_tool_Relevant_components	1	0,47353541
Santino	noconflict	Wrong_tool_Relevant_components	2	0
Santino	noconflict	Wrong_tool_Relevant_components	3	0
Santino	noconflict	Wrong_tool_Relevant_components	4	0
Santino	noconflict	Wrong_tool_Irrelevant_components	1	0,468808809
Santino	noconflict	Wrong_tool_Irrelevant_components	2	0
Santino	noconflict	Wrong_tool_Irrelevant_components	3	0
Santino	noconflict	Wrong_tool_Irrelevant_components	4	0
Santino	conflict	Right_tool_Relevant_components	1	0,154546133
Santino	conflict	Right_tool_Relevant_components	2	0,867556749
Santino	conflict	Right_tool_Relevant_components	3	0,456602272
Santino	conflict	Right_tool_Relevant_components	4	0,645359389
Santino	conflict	Right_tool_Irrelevant_components	1	0,056885706
Santino	conflict	Right_tool_Irrelevant_components	2	0,118545039
Santino	conflict	Right_tool_Irrelevant_components	3	0,543397728
Santino	conflict	Right_tool_Irrelevant_components	4	0,146987892
Santino	conflict	Wrong_tool_Relevant_components	1	0,446358867
Santino	conflict	Wrong_tool_Relevant_components	2	0,013898212
Santino	conflict	Wrong_tool_Relevant_components	3	0
Santino	conflict	Wrong_tool_Relevant_components	4	0,169861515
Santino	conflict	Wrong_tool_Irrelevant_components	1	0,342209294
Santino	conflict	Wrong_tool_Irrelevant_components	2	0
Santino	conflict	Wrong_tool_Irrelevant_components	3	0
Santino	conflict	Wrong_tool_Irrelevant_components	4	0,037791204
Maggan	control	Right_tool_Relevant_components	1	0
Maggan	control	Right_tool_Relevant_components	2	0,371681416
Maggan	control	Right_tool_Relevant_components	3	0
Maggan	control	Right_tool_Relevant_components	4	0
Maggan	control	Right_tool_Irrelevant_components	1	1
Maggan	control	Right_tool_Irrelevant_components	2	0,628318584
Maggan	control	Right_tool_Irrelevant_components	3	1
Maggan	control	Right_tool_Irrelevant_components	4	1
Maggan	control	Wrong_tool_Relevant_components	1	0
Maggan	control	Wrong_tool_Relevant_components	2	0
Maggan	control	Wrong_tool_Relevant_components	3	0
Maggan	control	Wrong_tool_Relevant_components	4	0
Maggan	control	Wrong_tool_Irrelevant_components	1	0
Maggan	control	Wrong_tool_Irrelevant_components	2	0
Maggan	control	Wrong_tool_Irrelevant_components	3	0
Maggan	control	Wrong_tool_Irrelevant_components	4	0
Maggan	noconflict	Right_tool_Relevant_components	1	0,032568073
Maggan	noconflict	Right_tool_Relevant_components	2	0,274959957
Maggan	noconflict	Right_tool_Relevant_components	3	0,99252536
Maggan	noconflict	Right_tool_Relevant_components	4	1
Maggan	noconflict	Right_tool_Irrelevant_components	1	0,967431927
Maggan	noconflict	Right_tool_Irrelevant_components	2	0,725040043
Maggan	noconflict	Right_tool_Irrelevant_components	3	0,00747464
Maggan	noconflict	Right_tool_Irrelevant_components	4	0
Maggan	noconflict	Wrong_tool_Relevant_components	1	0
Maggan	noconflict	Wrong_tool_Relevant_components	2	0
Maggan	noconflict	Wrong_tool_Relevant_components	3	0
Maggan	noconflict	Wrong_tool_Relevant_components	4	0
Maggan	noconflict	Wrong_tool_Irrelevant_components	1	0
Maggan	noconflict	Wrong_tool_Irrelevant_components	2	0
Maggan	noconflict	Wrong_tool_Irrelevant_components	3	0
Maggan	noconflict	Wrong_tool_Irrelevant_components	4	0
Maggan	conflict	Right_tool_Relevant_components	1	0
Maggan	conflict	Right_tool_Relevant_components	2	0
Maggan	conflict	Right_tool_Relevant_components	3	0
Maggan	conflict	Right_tool_Relevant_components	4	0,426789838
Maggan	conflict	Right_tool_Irrelevant_components	1	0
Maggan	conflict	Right_tool_Irrelevant_components	2	0
Maggan	conflict	Right_tool_Irrelevant_components	3	0
Maggan	conflict	Right_tool_Irrelevant_components	4	0
Maggan	conflict	Wrong_tool_Relevant_components	1	0,583833718
Maggan	conflict	Wrong_tool_Relevant_components	2	0,86743649
Maggan	conflict	Wrong_tool_Relevant_components	3	0,948883757
Maggan	conflict	Wrong_tool_Relevant_components	4	0,365665897
Maggan	conflict	Wrong_tool_Irrelevant_components	1	0,416166282
Maggan	conflict	Wrong_tool_Irrelevant_components	2	0,13256351
Maggan	conflict	Wrong_tool_Irrelevant_components	3	0,051116243
Maggan	conflict	Wrong_tool_Irrelevant_components	4	0,207544265
