# Supplementary material for: Great apes selectively retrieve relevant memories to guide action
Source: Sci Rep. 2020 Jul 28;10:12603. doi: 10.1038/s41598-020-69607-6 (PMC7387339; doi:10.1038/s41598-020-69607-6)
Supplement: Supplementary file 3 [file 41598_2020_69607_MOESM3_ESM.zip › Dataset_Time_to_first_relevant_interaction.csv]

name	task	condition	time_to_rel_int
Selma	hookset	conflict	30.18
Selma	holeset	noconflict	0
Linda	hookset	conflict	22.98
Linda	holeset	noconflict	0
Naong	screwset	noconflict	0
Naong	holeset	conflict	4.12
Santino	screwset	noconflict	26.915
Santino	holeset	conflict	31.38
Maggan	screwset	conflict	56.76
Maggan	hookset	noconflict	4.53
