# Supplementary material for: Great apes selectively retrieve relevant memories to guide action
Source: Sci Rep. 2020 Jul 28;10:12603. doi: 10.1038/s41598-020-69607-6 (PMC7387339; doi:10.1038/s41598-020-69607-6)
Supplement: Supplementary file 3 [file 41598_2020_69607_MOESM3_ESM.zip › Dataset_with_scores.csv]

name	task	condition	T_score
Naong	holeset	3	1
Naong	screwset	2	1
Naong	hookset	1	0
Maggan	screwset	3	1
Maggan	hookset	2	1
Maggan	holeset	1	0
Linda	hookset	3	1
Linda	screwset	1	0
Linda	holeset	2	1
Selma	hookset	3	1
Selma	holeset	2	1
Santino	holeset	3	1
Santino	screwset	2	1
Manda	hookset	2	0
Manda	screwset	3	0
Manda	holeset	1	0
